# Supplementary material for: TBX3 is dynamically expressed in pancreatic organogenesis and fine-tunes regeneration
Source: BMC Biol. 2023 Mar 20;21:55. doi: 10.1186/s12915-023-01553-x (PMC10029195; doi:10.1186/s12915-023-01553-x)
Supplement: Supplementary file 3 — Additional file 3. Includes individual values for quantitative data depicted in Figs 3, 4 and 5. [file 12915_2023_1553_MOESM3_ESM.xlsx]

## Sheet: Figure 3
Figure 3e		mean number of cells/islet				Figure 3l		mean number of cells/islet
	mouse #	control	Tbx3-KO (epi)				mouse #	control	Tbx3-KO (mes)
	1	64	37.2857				1	61.8	163.714
	2	99.2222	120.6				2	50.2	39.75
	3	77.4545	29.9				3	38.2222	57.6
	4	61	44.6667				4	52.5	157.071
	5	39.2222	20.6				5	22.2857
	6	92.8	25.8333				6	36.625
	7	60.3333	27.1667				7	125
	8	84	115.588
	9	43.8333	45.1176
	10	82.4
	11	58.375
	12	72.1429
	13	58.8182
	14	31.6667
Figure 3f		mean percentage of Ins+ cells/islet				Figure 3m		mean percentage of Ins+ cells/islet
	mouse #	control	Tbx3-KO (epi)				mouse #	control	Tbx3-KO (mes)
	1	82.5759	64.2826				1	79.5518	93.5488
	2	82.082	73.191				2	85.9773	88.6752
	3	73.9706	77.2648				3	90.9809	81.487
	4	80.4082	87.7846				4	86.7073	77.6601
	5	90.2423	89.2778				5	92.1619
	6	80.1245	83.4648				6	90.4882
	7	87.6324	83.7103				7	86.17
	8	79.5145	78.2529
	9	85.5285	72.0355
	10	80.4895
	11	70.6099
	12	81.1969
	13	86.6854
	14	79.2841
Figure 3g		mean percentage of Gcg+ cells/islet				Figure 3n		mean percentage of Gcg+ cells/islet
	mouse #	control	Tbx3-KO (epi)				mouse #	control	Tbx3-KO (mes)
	1	17.4241	12.2154				1	20.4482	6.45124
	2	17.918	10.7222				2	14.0227	11.3248
	3	26.0294	16.5352				3	9.0191	18.513
	4	19.5918	35.7174				4	13.2927	22.3399
	5	9.75772	26.809				5	7.83807
	6	19.8755	22.7352				6	9.5118
	7	12.3676	16.2897				7	13.83
	8	18.923	22.4193
	9	14.4715	26.4515
	10	19.5105
	11	29.3901
	12	18.8031
	13	13.3146
	14	20.7159

## Sheet: Figure 4
Figure 4c	mean number ADM per field of view per mouse
		ctrl										Tbx3-KO (epi)
	mouse #	1	2	3	4	5	6	7	8	9	10	1	2	3	4	5	6	7	8	9
	vehicle control	0.4	0.7	0.4	0	0	0.1	0	0.1			0	0	0.1	0	0	1.1
after caerulein	24h	12.3	18	16.6	9.4	2.6	16.8889	8.5	13.4	5.77778	7.9	16.9	1.4	6.4	0.6	6.5	3.1	4.9
	72h	29.3636	37.7222	3.13333	53.2303	12.4935	68.9646	21.3214	32.9091	27.4286		33.7857	7.73333	66.75	45.6842	127.476	57.2759	15.4633	14.4661	35.7543
	168h	1	2.1	8	1.6	9.1	2.7	4.4	0.666667			2.72727	3.08333	15.6667	1.4	0	4.2	3.7	3
Figure 4d	mean edema score per field of view per mouse
		ctrl										Tbx3-KO (epi)
	mouse #	1	2	3	4	5	6	7	8	9	10	1	2	3	4	5	6	7	8	9
	vehicle control	0.5	0.5	0.5	0.4	0.4	0.1	0	0.3			0	0	0.1	0.3	0.3	0.9
after caerulein	24h	2.5	2.8	2.4	0.7	0.6	2.1	2.5	2.9	2.11111	2.5	2	0.4	1.2	1	2.2	1.9	2.1
	72h	1.90909	1.61111	1.26667	2.06667	1.9	1.58333	2.37037	1.5	2.04762		2	1.33333	1.875	2.10526	2.57143	1.75862	1.69231	1.4	1.6875
	168h	0.5	0.7	2	0.9	0.9	1.1	0.8	0.833333			0.545455	0.583333	0.666667	1	0.5	1.1	0.9	1.5
Figure 4e	mean infiltration score per field of view per mouse
		ctrl										Tbx3-KO (epi)
	mouse #	1	2	3	4	5	6	7	8	9	10	1	2	3	4	5	6	7	8	9
	vehicle control	0	0	0	0	0.1	0	0	0			0	0	0	0	0	0.6
after caerulein	24h	1.4	2.1	1.2	0.4	0.3	2.1	1.5	1.8	1.22222	1.6	2.2	0.2	1.1	0.4	1.5	1.3	1.8
	72h	1.59091	1.55556	0.333333	2.13333	1.4	2.75	1.92593	1.81818	1.7619		2.07143	1.2	2.25	2	2.95238	2.03448	1.46154	1.33333	1.8125
	168h	0	0.3	1.5	0.4	1.3	0.7	0.4	0.0833333			0.272727	0.416667	0.75	0.3	0.1	0.2	0.8	1.1
Figure 4h	mean number of Ki-67 positive acinar cells per field of view per mouse
		ctrl										Tbx3-KO (epi)
	mouse #	1	2	3	4	5	6	7	8	9	10	1	2	3	4	5	6	7	8	9
	vehicle control	0.8	0	0	0	0.4	0					0.2	0	0	0	0.1	0.2	0.4	0.4
after caerulein	24h	0.5	0.4	0.8	0.222222	0	0.4	0.1	0	0.5		0.1	0.3	0.4	0.9	0.3	0.2	0.3	0.5
	72h	1.5	2.2	0.4	0	1.9	2.7	1.7	0.2	4.8		7.7		6	4.6	5	2.3	3	1.7	3.9
	168h	1.5	2.6	1.8	0.1	1.3	0.2	1.6	0.1			1	4.5	3.7	0.6	1.5	0.2	8.7	4
Figure 4j	mean ratio fibrotic area (PicrosiriusRed to hematoxylin) per field of view per mouse
		ctrl										Tbx3-KO (epi)
	mouse #	1	2	3	4	5	6	7	8	9	10	1	2	3	4	5	6	7	8	9
	vehicle control	0.127133	0.0631593	0.209073	0.113331	0.129081	0.125983	0.180207	0.0604341			0.138612	0.152679	0.091015	0.0914474	0.147145	0.124489
after caerulein	24h	0.138415	0.097981	0.0726263	0.102537	0.0682081	0.181265	0.0742506	0.072773	0.214518	0.145147	0.105212	0.117972	0.139013	0.142113	0.171525	0.157817		0.0972733
	72h	0.121168	0.295054	0.20837	0.0629471	0.0883816	0.297108	0.465518	0.149118	0.0681367		0.180892	0.19247	0.525934	0.292738	0.73509	0.401692	0.127849	0.171955	0.31658
	168h	0.0953392	0.130776	0.326943	0.11466	0.171258	0.157774	0.165046				0.091727	0.0798016	0.0650135	0.108916	0.201789	0.180826	0.264298	0.1949
Figure 4n	mean number of CASP3+ cells per field of view per mouse
		ctrl										Tbx3-KO (epi)
	mouse #	1	2	3	4	5	6	7	8	9	10	1	2	3	4	5	6	7	8	9
	vehicle control
after caerulein	24h
	72h	1.7	2.41667	6.46154	0.4	1.18182	6	4.58333	0.636364	19.1818		3.2	7.81818	12.5	11.2	16	5.84615	1	2	1.16667
	168h
Figure 4l	relative Acta2 gene expression per mouse
		ctrl										Tbx3-KO (epi)
	mouse #	1	2	3	4	5	6	7	8	9	10	1	2	3	4	5	6	7	8	9
	vehicle control
after caerulein	24h
	72h	5.0443e-05	1.4739e-05	2.5221e-05	8.6732e-06	0.00018311	0.00021254	2.8972e-05	4.2124e-05	0.00017204		4.1688e-05	0.00041059	5.7943e-05	0.00043551	0.00065783	0.00039798	8.9982e-05	0.00011629	0.0130936
	168h

## Sheet: Figure 5
Figure 5b	Differentially expressed genes
		upregulated in Tbx3-KO (epi)	downregulated in Tbx3-KO (epi)
	72h	762	390
	168h	1	0
Figure 5c	Enrichment scores for displayed geneset enrichment analysis in Tbx3-KO (epi) vs. Tbx3-wt
	GS	SIZE	ES	NES	NOM p-val	FDR q-val	FWER p-val	RANK AT MAX	LEADING EDGE
	HALLMARK_PANCREAS_BETA_CELLS	40	-0.65	-1.5	0.096	0.374	0.29	3261	tags=65%, list=18%, signal=79%
	HALLMARK_PROTEIN_SECRETION	95	-0.38	-1.11	0.274	1	0.95	4696	tags=43%, list=26%, signal=58%
	HALLMARK_NOTCH_SIGNALING	32	0.22	0.72	0.819	0.968	1	3557	tags=25%, list=19%, signal=31%
	HALLMARK_TGF_BETA_SIGNALING	54	0.29	0.87	0.577	0.817	1	5492	tags=35%, list=30%, signal=50%
	HALLMARK_WNT_BETA_CATENIN_SIGNALING	41	0.26	0.95	0.538	0.82	1	4817	tags=32%, list=26%, signal=43%
	HALLMARK_HEDGEHOG_SIGNALING	36	0.41	1.17	0.102	0.576	0.858	4000	tags=47%, list=22%, signal=60%
	HALLMARK_G2M_CHECKPOINT	196	0.45	1.49	0	0.142	0.323	4245	tags=45%, list=23%, signal=58%
	Acinar_specific_NFKB_TARGET	16	0.6	1.49	0	0.081	0	1587	tags=38%, list=9%, signal=41%
	HALLMARK_E2F_TARGETS	200	0.47	1.53	0	0.134	0.323	4455	tags=50%, list=24%, signal=65%
	HALLMARK_INFLAMMATORY_RESPONSE	198	0.56	1.63	0	0.089	0.238	3605	tags=43%, list=20%, signal=54%
	HALLMARK_IL2_STAT5_SIGNALING	199	0.48	1.64	0	0.1	0.238	3160	tags=40%, list=17%, signal=47%
	HALLMARK_IL6_JAK_STAT3_SIGNALING	87	0.64	1.7	0	0.081	0.098	3341	tags=54%, list=18%, signal=66%
Figure 5e	Enrichment scores for displayed geneset enrichment analysis in Tbx3-KO (epi) vs. Tbx3-wt
	GS	SIZE	ES	NES	NOM p-val	FDR q-val	FWER p-val	RANK AT MAX	LEADING EDGE
	Macrophages	30	0.6	1.17	0.185	0.482	0.904	6157	tags=73%, list=33%, signal=110%
	Monocytes	34	0.64	1.27	0.185	0.387	0.904	4342	tags=59%, list=24%, signal=77%
	NK Cells	8	0.81	1.36	0	0.361	0.904	3411	tags=88%, list=19%, signal=107%
	T Cells	32	0.89	1.56	0	0.092	0.256	1214	tags=88%, list=7%, signal=94%
	Plasma Cells	5	0.9	1.64	0	0.059	0.105	527	tags=60%, list=3%, signal=62%
	Neutrophils	29	0.59	1.65	0	0.067	0.105	1929	tags=34%, list=10%, signal=38%
	B Cells	30	0.89	1.69	0	0.085	0.055	1500	tags=80%, list=8%, signal=87%
Figure 5h	mean percentage B220+ area per field of view per mouse
		ctrl							Tbx3-KO (epi)
	mouse #	1	2	3	4	5	6	7	1	2	3	4	5	6
	72h after caerulein	0.213	0.17	0.05	0.373	0.15	0.04	0.108	0.13	0.722	1.136	0.402	0.215	0.302
Figure 5i	mean MPO+ cells per field of view per mouse
		ctrl								Tbx3-KO (epi)
	mouse #	1	2	3	4	5	6	7	8	1	2	3	4	5	6	7	8	9
	72h after caerulein	2.5	8	1	8.63636	4.8	22.75	1.46667	0.3	3.5	6.33333	17.5714	14.3636	24.3	8.08333	0.7	0.4	9.33333
Figure 5j	Log2FC (Tbx3-KO (epi) vs wt)) of Tbx genes at 72h
	Gene	Tbx1	Tbx2	Tbx3	Tbx4	Tbx5	Tbx6	Tbx10	Tbx15	Tbx18	Tbx20	Tbx21	Eomes
	Log2FC (Tbx3-KO (epi) vs wt)) of Tbx genes at 72h	0.917651	-0.01261	0.0780644	-0.0543138	0.00724937	-0.0657384	0.009525	0.0184324	-1.5495	-0.0068648	1.22595	0.559165
Figure 5k	Log2FC (Tbx3-KO (epi) vs wt)) of known Tbx3 interaction partner genes at 72h
	Gene	Fap	Gata6	Hcn4	Lbh	Gja1	Gja5	Lef1	Wnt10b	Tbx2	Hand2	Bmp4	Cdkn1a	Cdkn2a
	Log2FC (Tbx3-KO (epi) vs wt)) of Tbx genes at 72h	-0.00162471	-0.232787	0.152092	-0.124402	0.0585422	-0.0574275	2.99219	0.020369	-0.01261	-0.00765581	-0.0288583	-0.100845	0.0720391

## Sheet: Figure 5 Log2FC 72h
gene_ID	gene_name	baseMean	log2FoldChange	lfcSE	pvalue	padj
ENSMUSG00000051951	Xkr4	3.2594	-0.0478469	0.335118	0.565838	1
ENSMUSG00000089699	Gm1992	0.409421	-0.0227274	0.569612	0.753768	1
ENSMUSG00000103147	Gm7341	0.0949179	-0.0227266	0.569611	0.753776	1
ENSMUSG00000102331	Gm19938	3.8199	-0.274725	0.801979	0.0712863	1
ENSMUSG00000025900	Rp1	1.94128	-0.086148	0.514466	0.366131	1
ENSMUSG00000025902	Sox17	43.0283	-0.00759173	0.197492	0.927396	1
ENSMUSG00000102269	Gm7357	0.35457	-0.0210973	0.562931	0.774669	1
ENSMUSG00000104328	Gm37323	0.160379	-0.0358628	0.577992	0.626236	1
ENSMUSG00000102735	Gm7369	0.0569794	-0.0390143	0.582283	0.595825	1
ENSMUSG00000098104	Gm6085	1.15025	-0.0124413	0.383701	0.880042	1
ENSMUSG00000102175	Gm6119	0.0269911	-0.0068648	0.563459	0.923967	1
ENSMUSG00000103922	Gm6123	0.631591	-0.100227	0.578535	0.302459	1
ENSMUSG00000033845	Mrpl15	576.933	-0.177296	0.246572	0.0971518	0.365182
ENSMUSG00000102275	Gm37144	7.32602	-0.795376	1.23076	0.0104065	0.155024
ENSMUSG00000025903	Lypla1	601.037	-0.074311	0.187433	0.412705	0.703296
ENSMUSG00000033813	Tcea1	265.302	-0.0792496	0.180583	0.388583	0.797081
ENSMUSG00000002459	Rgs20	0.951296	-0.11229	0.58563	0.266539	1
ENSMUSG00000033793	Atp6v1h	565.955	-0.0514145	0.162814	0.573468	0.950285
ENSMUSG00000104046	Gm37567	0.0616513	-0.0393644	0.582598	0.592705	1
ENSMUSG00000025905	Oprk1	1.76536	0.0406972	0.423948	0.636015	1
ENSMUSG00000033774	Npbwr1	0.0949179	-0.0227266	0.569611	0.753776	1
ENSMUSG00000025907	Rb1cc1	261.338	-0.0203081	0.163255	0.821171	0.928895
ENSMUSG00000090031	4732440D04Rik	6.8193	-0.0305957	0.306481	0.703473	1
ENSMUSG00000103845	Gm19026	0.131994	-0.00686526	0.563459	0.923962	1
ENSMUSG00000033740	St18	13.9917	-0.0349643	0.268849	0.663645	1
ENSMUSG00000104385	Gm7449	0.0302739	-0.0068648	0.563459	0.923967	1
ENSMUSG00000102135	Gm37108	2.67398	-0.0911089	0.383412	0.325268	1
ENSMUSG00000051285	Pcmtd1	555.368	-0.0706329	0.192019	0.43162	0.833244
ENSMUSG00000103509	Gm38372	7.17012	-0.022092	0.321538	0.782976	1
ENSMUSG00000048538	Gm9826	0.522203	-0.054677	0.596954	0.470664	1
ENSMUSG00000097797	Gm26901	0.734018	-0.00729004	0.448163	0.930464	1
ENSMUSG00000103067	Gm30414	0.184954	-0.0620264	0.607552	0.417082	1
ENSMUSG00000104226	Gm7470	0.0370759	-0.0068648	0.563459	0.923967	1
ENSMUSG00000103903	Rps2-ps2	0.236785	-0.0427843	0.584177	0.564971	1
ENSMUSG00000025909	Sntg1	9.32463	-0.043804	0.25381	0.592309	1
ENSMUSG00000103933	Gm36964	2.5815	-0.0973442	0.419801	0.307636	1
ENSMUSG00000102316	Gm37629	0.745404	-0.106957	0.679118	0.202291	1
ENSMUSG00000101571	Gm6187	0.1347	0.0269867	0.568846	0.71354	1
ENSMUSG00000103411	Gm18300	0.0616513	-0.0393644	0.582598	0.592705	1
ENSMUSG00000061024	Rrs1	229.723	-0.112764	0.184325	0.238868	0.649763
ENSMUSG00000025911	Adhfe1	223.781	0.584661	0.858058	0.0141073	0.16083
ENSMUSG00000079671	2610203C22Rik	6.4362	0.0288402	0.323813	0.721166	1
ENSMUSG00000067879	Vxn	1.25736	-0.00391645	0.53409	0.959657	1
ENSMUSG00000025912	Mybl1	28.4744	0.104777	0.337648	0.264526	0.775562
ENSMUSG00000045210	Vcpip1	361.816	0.0325813	0.17154	0.714139	1
ENSMUSG00000097893	1700034P13Rik	1.01738	-0.0159985	0.408672	0.847956	1
ENSMUSG00000025915	Sgk3	224.725	0.220334	0.231812	0.0502149	0.301971
ENSMUSG00000046101	Mcmdc2	0.0269911	-0.0068648	0.563459	0.923967	1
ENSMUSG00000098234	Snhg6	275.126	-0.217517	0.392512	0.0751068	0.317696
ENSMUSG00000093178	Snord87	0.30609	0.00516171	0.560063	0.943339	1
ENSMUSG00000099032	Tcf24	25.3668	-0.0848973	0.280717	0.33892	0.873815
ENSMUSG00000104025	E330040D14Rik	0.634381	-0.0529724	0.568342	0.513675	1
ENSMUSG00000025916	Ppp1r42	0.514517	-0.0330394	0.558664	0.667965	1
ENSMUSG00000025917	Cops5	498.124	-0.0590416	0.157193	0.522461	0.775888
ENSMUSG00000056763	Cspp1	68.8566	-0.142427	0.268602	0.158143	0.458019
ENSMUSG00000067851	Arfgef1	740.26	-0.0477525	0.165479	0.59885	0.60771
ENSMUSG00000083422	Gm15604	0.175823	-0.0390147	0.582283	0.595821	1
ENSMUSG00000100648	Gm28659	3.94759	0.0224054	0.342371	0.782359	1
ENSMUSG00000048960	Prex2	128.343	-0.0428439	0.170365	0.633155	0.992113
ENSMUSG00000101827	Gm28686	0.504344	0.0186452	0.550466	0.805812	1
ENSMUSG00000057715	A830018L16Rik	8.10461	0.48844	0.805644	0.020906	0.218326
ENSMUSG00000103825	Gm38178	0.0616513	-0.0393644	0.582598	0.592705	1
ENSMUSG00000101610	Gm7560	0.447684	0.0172019	0.564148	0.813242	1
ENSMUSG00000097628	Gm2383	2.17852	0.00204501	0.469191	0.980347	1
ENSMUSG00000016918	Sulf1	366.575	0.0388491	0.182231	0.657409	0.912432
ENSMUSG00000025938	Slco5a1	25.4596	0.146577	0.415309	0.167759	0.63441
ENSMUSG00000042414	Prdm14	0.0302739	-0.0068648	0.563459	0.923967	1
ENSMUSG00000005886	Ncoa2	279.053	0.273964	0.254574	0.0251237	0.206725
ENSMUSG00000103506	Gm38376	0.449207	-0.0662512	0.611855	0.392019	1
ENSMUSG00000103085	Gm38120	0.503907	-0.0357583	0.5557	0.647567	1
ENSMUSG00000102664	Gm38380	0.626774	-0.100587	0.667697	0.22409	1
ENSMUSG00000101171	Gm7593	0.988529	0.0392297	0.489924	0.646565	1
ENSMUSG00000025935	Tram1	2858.51	-0.391084	0.43153	0.0157278	0.0927225
ENSMUSG00000025937	Lactb2	285.557	-0.0349061	0.170977	0.695469	1
ENSMUSG00000102982	Gm38319	0.272702	0.045858	0.584926	0.542259	1
ENSMUSG00000067813	Xkr9	12.8991	-0.219664	0.584905	0.0957504	0.350882
ENSMUSG00000097711	Gm5523	0.200118	-0.0108423	0.563578	0.88063	1
ENSMUSG00000025932	Eya1	8.92259	-0.0169629	0.275644	0.829548	1
ENSMUSG00000054493	Gm9947	2.09222	0.106243	0.51229	0.289948	1
ENSMUSG00000025930	Msc	33.367	0.122453	0.268679	0.205501	0.60515
ENSMUSG00000103492	Gm37412	0.424894	-0.0122369	0.559345	0.867395	1
ENSMUSG00000082193	Rpl5-ps1	2.43708	-0.0760904	0.374286	0.394579	1
ENSMUSG00000032769	Trpa1	0.516081	-0.0784269	0.630883	0.320575	1
ENSMUSG00000073737	Gm10566	0.0569794	-0.0390143	0.582283	0.595825	1
ENSMUSG00000092083	Kcnb2	1.86207	0.0153792	0.402789	0.853423	1
ENSMUSG00000101652	Gm6060	0.184074	-0.0227263	0.569611	0.753779	1
ENSMUSG00000025925	Terf1	56.324	0.0142752	0.184021	0.86788	1
ENSMUSG00000104379	Gm37509	0.333258	-0.0074911	0.557703	0.918562	1
ENSMUSG00000032719	Sbspon	26.8927	-0.0326966	0.260915	0.683659	1
ENSMUSG00000100652	Gm7634	7.57371	-0.016414	0.261421	0.835086	1
ENSMUSG00000067795	4930444P10Rik	0.474523	-0.0907377	0.650701	0.262722	1
ENSMUSG00000043716	Rpl7	4778.12	-0.219718	0.266439	0.0568617	0.181913
ENSMUSG00000025921	Rdh10	189.03	-0.0727999	0.212592	0.410524	1
ENSMUSG00000104165	Gm38249	0.469969	0.00724809	0.562335	0.920052	1
ENSMUSG00000025920	Stau2	155.269	-0.00627844	0.167012	0.943698	1
ENSMUSG00000025939	Ube2w	385.193	-0.0317933	0.16326	0.724626	0.949485
ENSMUSG00000102457	Gm38342	1.07573	-0.111106	0.618716	0.256536	1
ENSMUSG00000079658	Eloc	538.07	-0.140698	0.177757	0.154639	0.450407
ENSMUSG00000025940	Tmem70	443.738	-0.0132464	0.178379	0.878769	1
ENSMUSG00000025779	Ly96	50.0164	0.0363274	0.176613	0.680857	1
ENSMUSG00000042686	Jph1	6.66258	0.0603958	0.315093	0.475097	1
ENSMUSG00000025777	Gdap1	16.891	-0.138275	0.375843	0.178474	0.565737
ENSMUSG00000101589	Rbm6-ps1	0.382408	-0.0369612	0.575328	0.620215	1
ENSMUSG00000102048	Gm6075	0.163465	-0.00686526	0.563459	0.923962	1
ENSMUSG00000067780	Pi15	53.54	0.13045	0.324583	0.189393	0.584729
ENSMUSG00000100053	Gm28154	0.567362	-0.0498841	0.588053	0.511645	1
ENSMUSG00000085125	Gm16070	0.548253	0.0267256	0.5208	0.74238	1
ENSMUSG00000025776	Crispld1	23.4717	0.072357	0.271637	0.401868	0.930561
ENSMUSG00000101685	Gm17837	0.136474	-0.0227266	0.569611	0.753776	1
ENSMUSG00000100720	Gm10075	0.327584	0.0296249	0.570567	0.687802	1
ENSMUSG00000100204	Gm4849	0.104426	0.020409	0.565385	0.779888	1
ENSMUSG00000043760	Pkhd1	168.209	-0.106674	0.367633	0.262871	0.677927
ENSMUSG00000090142	Gm15795	0.166748	-0.00686526	0.563459	0.923962	1
ENSMUSG00000025929	Il17a	0.269911	0.0456633	0.584719	0.543864	1
ENSMUSG00000041872	Il17f	0.0605479	0.00724937	0.562335	0.920038	1
ENSMUSG00000041859	Mcm3	242.131	0.254678	0.32629	0.0436878	0.235783
ENSMUSG00000097934	6720483E21Rik	0.386806	-0.00686598	0.563459	0.923954	1
ENSMUSG00000025931	Paqr8	43.4895	0.0279167	0.202425	0.738707	1
ENSMUSG00000041809	Efhc1	11.1153	-0.0722743	0.281902	0.402137	0.933937
ENSMUSG00000041779	Tram2	97.7702	0.126055	0.196918	0.195402	0.620337
ENSMUSG00000099971	Gm28287	0.720863	-0.00271665	0.531018	0.972164	1
ENSMUSG00000100819	Gm2693	1.36223	0.00627148	0.406775	0.939806	1
ENSMUSG00000025933	Tmem14a	24.4453	-0.227278	0.323613	0.0596826	0.39246
ENSMUSG00000102633	Gm38224	0.626774	-0.100587	0.667697	0.22409	1
ENSMUSG00000025934	Gsta3	408.962	0.0958018	0.277168	0.292735	0.705573
ENSMUSG00000025936	Gm4956	10.3059	-0.103501	0.344594	0.269971	0.782653
ENSMUSG00000067750	Khdc1a	0.116148	-0.00686452	0.563459	0.923971	1
ENSMUSG00000041722	Khdc1c	0.0269911	-0.0068648	0.563459	0.923967	1
ENSMUSG00000085079	Khdc1b	0.0302739	-0.0068648	0.563459	0.923967	1
ENSMUSG00000085679	Gm16328	0.0891564	-0.0227258	0.569611	0.753784	1
ENSMUSG00000028033	Kcnq5	35.4887	-0.184658	0.342939	0.100606	0.431081
ENSMUSG00000082935	Gm7658	5.36616	0.026945	0.318054	0.73763	1
ENSMUSG00000041670	Rims1	47.1766	0.499677	0.88487	0.0223406	0.194759
ENSMUSG00000097970	Gm27028	0.606349	-0.034151	0.522837	0.678388	1
ENSMUSG00000100775	Gm29107	0.0616513	-0.0393644	0.582598	0.592705	1
ENSMUSG00000026158	Ogfrl1	315.134	-0.0239451	0.164156	0.789757	1
ENSMUSG00000097920	Gm7784	0.620417	0.0290913	0.570204	0.692965	1
ENSMUSG00000026156	B3gat2	0.402811	0.0116629	0.562749	0.872145	1
ENSMUSG00000026155	Smap1	476.223	-0.206182	0.195113	0.054103	0.330772
ENSMUSG00000026154	Sdhaf4	167.045	-0.108929	0.212265	0.249023	0.664913
ENSMUSG00000026153	Fam135a	205.526	-0.0981338	0.253446	0.284437	0.610031
ENSMUSG00000026147	Col9a1	0.29446	-0.00686423	0.563459	0.923974	1
ENSMUSG00000026141	Col19a1	0.138239	0.0279351	0.569443	0.704227	1
ENSMUSG00000099997	Tubb4b-ps2	0.321779	0.0153502	0.562011	0.833562	1
ENSMUSG00000101111	Gm28437	0.0569794	-0.0390143	0.582283	0.595825	1
ENSMUSG00000100862	Gm10925	0.121096	0.0244308	0.567357	0.738968	1
ENSMUSG00000101249	Gm29216	0.0616513	-0.0393644	0.582598	0.592705	1
ENSMUSG00000073725	Lmbrd1	536.923	0.0227889	0.154715	0.802528	1
ENSMUSG00000100450	Gm9443	0.0370759	-0.0068648	0.563459	0.923967	1
ENSMUSG00000033569	Adgrb3	2.43434	0.0140898	0.372975	0.863666	1
ENSMUSG00000102386	2900022M07Rik	0.170938	-0.0603973	0.605418	0.428074	1
ENSMUSG00000104516	Gm9884	0.0891564	-0.0227258	0.569611	0.753784	1
ENSMUSG00000073722	4931408C20Rik	0.125192	-0.00686526	0.563459	0.923962	1
ENSMUSG00000101514	Gm5524	0.494691	-0.0917327	0.652377	0.258528	1
ENSMUSG00000101372	Gm19028	0.206488	-0.00686445	0.563459	0.923971	1
ENSMUSG00000086240	Gm7846	0.0302739	-0.0068648	0.563459	0.923967	1
ENSMUSG00000099492	Gm5525	1.01293	-0.00359394	0.440097	0.965667	1
ENSMUSG00000101726	Gm7858	0.111228	0.0219093	0.566067	0.7645	1
ENSMUSG00000048874	Phf3	414.985	0.00607089	0.183496	0.94353	1
ENSMUSG00000103783	Gm37522	0.184954	-0.0620264	0.607552	0.417082	1
ENSMUSG00000117310	Ptp4a1	0.0605479	0.00724937	0.562335	0.920038	1
ENSMUSG00000026064	Ptp4a1	1.44622	0.0401636	0.435034	0.641131	1
ENSMUSG00000086726	Gm9458	0.200404	0.0224043	0.566306	0.759454	1
ENSMUSG00000086727	4931428L18Rik	0.874266	0.0497611	0.54585	0.550756	1
ENSMUSG00000100910	Gm29128	1.50662	0.0019431	0.461402	0.981376	1
ENSMUSG00000099796	Gm7893	0.0741519	0.0116624	0.562749	0.87215	1
ENSMUSG00000070960	Gm19680	0.0370759	-0.0068648	0.563459	0.923967	1
ENSMUSG00000026058	Khdrbs2	0.192221	0.0365253	0.575912	0.623119	1
ENSMUSG00000100481	Gm7114	0.23642	0.0281919	0.569609	0.701717	1
ENSMUSG00000100590	Gm4785	0.0269911	-0.0068648	0.563459	0.923967	1
ENSMUSG00000026134	Prim2	76.5628	-0.0120392	0.185598	0.887956	1
ENSMUSG00000101682	Gm29228	0.793433	-0.0508753	0.532738	0.550101	1
ENSMUSG00000103746	1700001G17Rik	1.39524	-0.0144269	0.397126	0.862032	1
ENSMUSG00000004768	Rab23	86.6727	-0.0887396	0.180031	0.340224	0.750138
ENSMUSG00000042215	Bag2	61.2542	0.00840807	0.179298	0.922611	1
ENSMUSG00000042197	Zfp451	183.221	-0.0572934	0.167652	0.529678	0.915208
ENSMUSG00000081402	Gm15455	0.330212	0.00605206	0.562334	0.933149	1
ENSMUSG00000042182	Bend6	17.8223	-0.0798072	0.241686	0.36616	0.904153
ENSMUSG00000026131	Dst	326.504	0.000573378	0.212261	0.994369	1
ENSMUSG00000103364	Gm38157	2.38548	-0.258528	0.783786	0.0786728	1
ENSMUSG00000096992	Gm26788	1.76629	-0.0167234	0.413858	0.841477	1
ENSMUSG00000101462	Gm3052	1.50447	-0.0978437	0.498892	0.318806	1
ENSMUSG00000102336	Gm37233	4.6765	0.0355851	0.351322	0.666561	1
ENSMUSG00000042111	Ccdc115	129.273	-0.0115651	0.166413	0.896711	1
ENSMUSG00000026127	Imp4	298.921	0.0322681	0.143576	0.726058	0.927552
ENSMUSG00000026126	Ptpn18	400.781	0.0314007	0.186567	0.71601	1
ENSMUSG00000100280	Gm28417	3.43693	-0.0176279	0.33276	0.826461	1
ENSMUSG00000101223	4930568A12Rik	0.814442	0.0696479	0.572166	0.420686	1
ENSMUSG00000045174	Amer3	1.63118	-0.145152	0.597966	0.193452	1
ENSMUSG00000037509	Arhgef4	29.2111	-0.0740373	0.218766	0.401638	0.940995
ENSMUSG00000104002	Gm38336	3.74458	-0.0411017	0.358496	0.622512	1
ENSMUSG00000037503	Fam168b	971.418	0.2575	0.178963	0.017989	0.0977415
ENSMUSG00000026123	Plekhb2	483.993	0.135744	0.258108	0.171952	0.486718
ENSMUSG00000104417	Gm37068	0.455736	0.0451879	0.584216	0.547798	1
ENSMUSG00000102531	1110002O04Rik	0.831762	0.0172843	0.43791	0.836993	1
ENSMUSG00000045216	Hs6st1	441.103	-0.0560469	0.157683	0.542889	0.790483
ENSMUSG00000102202	Gm33280	0.941506	0.0705662	0.496531	0.441772	1
ENSMUSG00000037470	Uggt1	961.441	-0.114634	0.181229	0.232519	0.388564
ENSMUSG00000047180	Neurl3	546.088	-0.00809183	0.210533	0.920967	1
ENSMUSG00000037447	Arid5a	141.89	0.16719	0.292275	0.117281	0.604629
ENSMUSG00000010453	Kansl3	262.618	0.0345721	0.177919	0.694373	0.902385
ENSMUSG00000037432	Fer1l5	0.0891564	-0.0227258	0.569611	0.753784	1
ENSMUSG00000001143	Lman2l	208.221	0.0874806	0.203406	0.338408	0.781723
ENSMUSG00000037408	Cnnm4	55.4789	0.101409	0.268949	0.271649	0.687174
ENSMUSG00000104316	Gm37909	0.171795	0.0335276	0.573444	0.650732	1
ENSMUSG00000001138	Cnnm3	137.119	0.079144	0.17261	0.392527	0.927997
ENSMUSG00000067653	Ankrd23	0.402806	0.0179692	0.549735	0.812827	1
ENSMUSG00000109510	Gm42417	0.28938	-0.0161497	0.561202	0.825695	1
ENSMUSG00000079610	Ankrd39	48.5137	-0.0164693	0.198851	0.843515	1
ENSMUSG00000026121	Sema4c	120.255	0.0290022	0.194014	0.732831	1
ENSMUSG00000087589	D430040D24Rik	0.144804	0.0290714	0.570191	0.693158	1
ENSMUSG00000046337	Fam178b	1.61189	0.12698	0.566927	0.232283	1
ENSMUSG00000061518	Cox5b	511.124	-0.0933597	0.17104	0.320828	0.728212
ENSMUSG00000037351	Actr1b	634.95	-0.106493	0.157361	0.263965	0.676189
ENSMUSG00000102416	4933424G06Rik	0.575967	-0.0103766	0.508631	0.897834	1
ENSMUSG00000026117	Zap70	83.0836	4.09887	0.98559	1.65815e-06	0.00153613
ENSMUSG00000026116	Tmem131	572.36	0.0379575	0.165544	0.673888	1
ENSMUSG00000102930	Gm38115	0.227918	-0.0670964	0.614443	0.384507	1
ENSMUSG00000080054	Rpl12-ps1	2.25078	-0.106217	0.550231	0.289828	1
ENSMUSG00000050122	Vwa3b	11.6142	-0.0992662	0.306113	0.28073	0.776767
ENSMUSG00000026114	Cnga3	1.17907	0.0591565	0.567735	0.477791	1
ENSMUSG00000026113	Inpp4a	87.1014	-0.00392932	0.226751	0.960778	1
ENSMUSG00000026112	Coa5	863.906	0.188178	0.21916	0.0786524	0.222973
ENSMUSG00000026111	Unc50	379.761	-0.0975824	0.177588	0.300139	0.674375
ENSMUSG00000026110	Mgat4a	389.628	-0.00337106	0.153396	0.97046	1
ENSMUSG00000103948	4930594C11Rik	0.225522	0.0406371	0.579643	0.586518	1
ENSMUSG00000026090	2010300C02Rik	289.931	-0.900355	0.711433	0.00216517	0.0491923
ENSMUSG00000089767	4930556I23Rik	0.267036	0.0163355	0.563867	0.822353	1
ENSMUSG00000060771	Tsga10	39.2066	0.014174	0.186402	0.868142	1
ENSMUSG00000037216	Lipt1	31.6404	-0.163821	0.229336	0.114676	0.652054
ENSMUSG00000026088	Mitd1	79.7088	0.0283508	0.176285	0.747001	1
ENSMUSG00000026087	Mrpl30	861.874	-0.194683	0.265465	0.0793263	0.218929
ENSMUSG00000061584	Lyg2	0.0605479	0.00724937	0.562335	0.920038	1
ENSMUSG00000058407	Txndc9	337.99	-0.0851594	0.163159	0.363381	0.701422
ENSMUSG00000026083	Eif5b	1216.3	-0.808551	0.488314	0.000957605	0.0224362
ENSMUSG00000026082	Rev1	137.293	-0.122172	0.260131	0.206025	0.635855
ENSMUSG00000103804	Gm37062	0.753039	-0.0212811	0.529404	0.788966	1
ENSMUSG00000102716	Gm5099	0.0539823	0.00487781	0.562365	0.946052	1
ENSMUSG00000037138	Aff3	66.447	2.13304	1.3338	0.000569284	0.030016
ENSMUSG00000087131	Gm16152	0.0886425	-0.0229485	0.56969	0.751529	1
ENSMUSG00000048814	Lonrf2	32.8341	-0.301832	0.400145	0.0326426	0.355747
ENSMUSG00000026080	Chst10	29.3558	0.931933	1.13687	0.00610352	0.148556
ENSMUSG00000102447	Gm6621	3.70078	-0.0179442	0.312946	0.821719	1
ENSMUSG00000026078	Pdcl3	414.486	-0.120514	0.182098	0.212644	0.618031
ENSMUSG00000103046	Gm37309	3.06457	-0.0196286	0.402939	0.814094	1
ENSMUSG00000026077	Npas2	28.5333	-0.0349674	0.24128	0.666418	1
ENSMUSG00000092563	Gm3617	1.72845	-0.194114	0.687555	0.124894	1
ENSMUSG00000073702	Rpl31	261.699	-0.52983	0.523953	0.00765465	0.109449
ENSMUSG00000003134	Tbc1d8	227.764	0.0303334	0.144534	0.741725	1
ENSMUSG00000003135	Cnot11	185.409	0.00193931	0.157647	0.982897	1
ENSMUSG00000085894	Gm15832	8.09869	-0.101084	0.438036	0.297151	0.811823
ENSMUSG00000077704	Snord89	0.61878	-0.0419176	0.519604	0.618661	1
ENSMUSG00000048234	Rnf149	342.664	-0.0994149	0.213299	0.284379	0.632698
ENSMUSG00000064936	Gm23722	0.236158	-0.0281848	0.570011	0.701424	1
ENSMUSG00000102471	Gm5100	0.184074	-0.0227263	0.569611	0.753779	1
ENSMUSG00000050967	Creg2	23.2825	1.38467	1.19786	0.00196389	0.0644365
ENSMUSG00000097083	D930019O06Rik	1.12221	-0.0102629	0.493819	0.900416	1
ENSMUSG00000057173	Rfx8	0.600794	0.0430687	0.529545	0.606171	1
ENSMUSG00000091937	Gm3646	1.28426	-0.181564	0.71827	0.130049	1
ENSMUSG00000026074	Map4k4	1012.52	0.00384752	0.143604	0.966563	0.745859
ENSMUSG00000026073	Il1r2	16.3226	0.0271187	0.250189	0.734414	0.904153
ENSMUSG00000097899	Gm16894	0.681689	0.0589846	0.534581	0.498447	1
ENSMUSG00000102975	Gm37347	0.0640671	0.0084054	0.562382	0.907424	1
ENSMUSG00000026072	Il1r1	281.68	-0.0211542	0.196167	0.801377	0.991885
ENSMUSG00000103560	Gm38070	23.3999	0.0267182	0.317653	0.739655	1
ENSMUSG00000070942	Il1rl2	66.1745	0.0559674	0.212543	0.514544	0.775562
ENSMUSG00000103230	Gm17970	0.698606	-0.0406918	0.538157	0.619789	1
ENSMUSG00000026069	Il1rl1	36.5713	0.228436	0.412903	0.0692931	0.5254
ENSMUSG00000026070	Il18r1	40.6078	0.279748	0.436122	0.0439518	0.41364
ENSMUSG00000026068	Il18rap	27.5841	0.107181	0.291138	0.252063	0.935001
ENSMUSG00000026065	Slc9a4	2.88395	0.0487447	0.317899	0.556332	1
ENSMUSG00000026062	Slc9a2	28.8358	0.109103	0.5509	0.28093	0.963331
ENSMUSG00000041945	Mfsd9	39.3639	-0.0732902	0.204862	0.410714	0.812712
ENSMUSG00000079588	Tmem182	25.6219	1.37071	1.51566	0.00324219	0.0575995
ENSMUSG00000045515	Pou3f3	0.0809734	0.0145662	0.563364	0.841082	1
ENSMUSG00000060679	Mrps9	202.187	-0.0569515	0.16501	0.533389	0.918036
ENSMUSG00000041907	Gpr45	0.490466	-0.0103821	0.542414	0.891919	1
ENSMUSG00000070939	Tgfbrap1	260.301	0.0560656	0.162172	0.540878	0.969513
ENSMUSG00000041878	8430432A02Rik	1.83555	-0.0508461	0.363329	0.549263	1
ENSMUSG00000010290	AI597479	148.549	-0.0251113	0.143323	0.784844	1
ENSMUSG00000008136	Fhl2	67.2866	0.00118282	0.225134	0.988204	1
ENSMUSG00000094497	Gm8210	0.152815	-0.0393644	0.582598	0.592705	1
ENSMUSG00000099576	Gm29040	0.171795	0.0335276	0.573444	0.650732	1
ENSMUSG00000099694	Gm29610	13.3513	-0.143743	0.364259	0.16553	0.54616
ENSMUSG00000066877	Nck2	108.647	-0.135104	0.222039	0.171737	0.645583
ENSMUSG00000103422	Gm37536	0.0302739	-0.0068648	0.563459	0.923967	1
ENSMUSG00000103945	Gm38228	1.18867	0.0619003	0.519126	0.486505	1
ENSMUSG00000026051	Ecrg4	7.40193	0.0264488	0.328228	0.743371	1
ENSMUSG00000100764	Gm29155	0.505582	-0.020656	0.509995	0.800093	1
ENSMUSG00000100480	Gm29156	0.56947	0.0663427	0.58467	0.42564	1
ENSMUSG00000057363	Uxs1	140.072	0.0516765	0.170592	0.567409	0.946825
ENSMUSG00000100701	Gm19587	0.999319	0.0405373	0.493656	0.635871	1
ENSMUSG00000041763	Tpp2	316.304	0.189388	0.187302	0.0699702	0.319323
ENSMUSG00000047343	Mettl21c	0.243818	0.00487709	0.562365	0.94606	1
ENSMUSG00000091844	Gm8251	1.83274	-0.026212	0.421766	0.756255	1
ENSMUSG00000026049	Tex30	218.85	-0.218048	0.34218	0.068804	0.355123
ENSMUSG00000026047	Poglut2	82.4264	-0.0290938	0.178309	0.739706	1
ENSMUSG00000041684	Bivm	141.678	-0.209271	0.228299	0.0586395	0.489714
ENSMUSG00000026048	Ercc5	116.977	-0.0716007	0.214529	0.416571	0.949033
ENSMUSG00000101567	Txn-ps1	0.845098	0.0436866	0.52289	0.604353	1
ENSMUSG00000056870	Gulp1	102.152	0.0266826	0.18993	0.754783	1
ENSMUSG00000102319	Gm37626	2.12271	-0.251652	0.851578	0.0714914	1
ENSMUSG00000089877	Gm16102	0.398856	-0.0849028	0.641086	0.288729	1
ENSMUSG00000026043	Col3a1	13888.8	-0.000516087	0.239915	0.99479	0.755738
ENSMUSG00000026042	Col5a2	1038.24	0.0255147	0.234683	0.75125	0.676322
ENSMUSG00000104476	Gm38211	5.87461	-2.12782	1.76514	0.00102902	0.0464913
ENSMUSG00000100361	Gm7063	0.128134	0.0257553	0.568106	0.725733	1
ENSMUSG00000100894	Gm8304	0.205304	-0.00686435	0.563459	0.923972	1
ENSMUSG00000100843	Gm8307	0.124615	0.0250995	0.567729	0.732271	1
ENSMUSG00000025995	Wdr75	195.484	-0.00100697	0.158652	0.991104	1
ENSMUSG00000084817	Gm5526	0.787027	0.053787	0.563774	0.512496	1
ENSMUSG00000025993	Slc40a1	321.877	0.0223401	0.166648	0.802524	1
ENSMUSG00000041144	Dnah7b	6.1329	-0.108341	0.361604	0.256256	0.746059
ENSMUSG00000101262	Gm8326	4.68818	0.0376083	0.29653	0.641968	1
ENSMUSG00000101337	Dnah7c	0.275776	-0.0193084	0.563033	0.792455	1
ENSMUSG00000025986	Slc39a10	132.057	0.099923	0.208109	0.283346	0.797081
ENSMUSG00000100213	Gm28151	7.52472	-0.0522794	0.275478	0.527549	1
ENSMUSG00000100033	Gm8337	1.02034	0.0562321	0.464087	0.527204	1
ENSMUSG00000096973	Gm5974	0.0572651	0.00605306	0.562334	0.933138	1
ENSMUSG00000097883	Gm8357	0.0302739	-0.0068648	0.563459	0.923967	1
ENSMUSG00000026109	Tmeff2	50.9126	0.0306083	0.21523	0.710558	1
ENSMUSG00000100671	Gm28322	0.205884	-0.0429705	0.584359	0.563383	1
ENSMUSG00000099924	Gm28320	1.46898	-0.300608	0.974417	0.0411039	1
ENSMUSG00000099625	Gm29325	0.473738	-0.0749728	0.625667	0.338922	1
ENSMUSG00000101799	9330175M20Rik	3.65844	-0.961377	1.57391	0.00655187	0.515804
ENSMUSG00000045954	Cavin2	1026.16	0.136411	0.259323	0.170507	0.329826
ENSMUSG00000099741	Gm5253	0.246605	-0.0693734	0.617586	0.370779	1
ENSMUSG00000026107	Nabp1	208.948	0.667835	0.66398	0.00560476	0.0974484
ENSMUSG00000099413	Gm17767	5.04674	0.0937567	0.397326	0.317183	0.841364
ENSMUSG00000018417	Myo1b	572.69	-0.143735	0.291023	0.157369	0.46502
ENSMUSG00000100696	Gm8419	0.0616513	-0.0393644	0.582598	0.592705	1
ENSMUSG00000072324	Gm8420	48.6116	-2.8181	2.47853	0.000213091	0.0251882
ENSMUSG00000062939	Stat4	46.6218	1.72541	1.11594	0.000724411	0.0482059
ENSMUSG00000101628	Gm28177	0.189836	-0.0227269	0.569612	0.753773	1
ENSMUSG00000078291	Gm3940	0.457527	-0.0800166	0.633338	0.312455	1
ENSMUSG00000109599	Gm31812	3.20727	0.0449899	0.35517	0.591345	1
ENSMUSG00000026104	Stat1	321.01	0.603094	0.473943	0.00345804	0.0703147
ENSMUSG00000026103	Gls	443.16	0.103	0.180328	0.276666	0.592748
ENSMUSG00000002881	Nab1	694.536	-0.147735	0.178943	0.138117	0.42485
ENSMUSG00000097833	Gm5976	0.17013	0.0145665	0.563364	0.841079	1
ENSMUSG00000101501	Rps27a-ps1	0.735817	-0.0847225	0.608761	0.331045	1
ENSMUSG00000100120	Gm553	0.244398	-0.00460566	0.558284	0.949692	1
ENSMUSG00000099878	Gm28178	6.275	-3.62057	1.71506	9.2828e-05	0.0143776
ENSMUSG00000100007	Gm5527	0.0302739	-0.0068648	0.563459	0.923967	1
ENSMUSG00000043015	Nemp2	45.2991	0.140042	0.316048	0.16724	0.548333
ENSMUSG00000103630	Gm37242	0.347748	-0.0231257	0.564314	0.753854	1
ENSMUSG00000041439	Mfsd6	310.951	-0.221125	0.236038	0.0504271	0.280801
ENSMUSG00000026102	Inpp1	273.27	-0.231449	0.224816	0.0409993	0.271292
ENSMUSG00000041426	Hibch	638.908	-0.0208662	0.211645	0.799242	0.943515
ENSMUSG00000043629	1700019D03Rik	133.34	-2.09835	0.675537	2.47096e-05	0.00630317
ENSMUSG00000026100	Mstn	0.664624	-0.073833	0.623983	0.345192	1
ENSMUSG00000026098	Pms1	28.9919	0.017313	0.197468	0.83609	1
ENSMUSG00000026097	Ormdl1	153.647	-0.0344655	0.180395	0.693867	1
ENSMUSG00000026096	Osgepl1	65.796	-0.0478089	0.193229	0.582087	0.957566
ENSMUSG00000026095	Asnsd1	202.245	-0.383314	0.414692	0.0157573	0.137621
ENSMUSG00000096141	Dnah7a	0.485064	0.0491665	0.588571	0.515529	1
ENSMUSG00000026094	Stk17b	796.548	0.795456	0.61267	0.00229287	0.0362645
ENSMUSG00000102405	Gm37863	0.0302739	-0.0068648	0.563459	0.923967	1
ENSMUSG00000042807	Hecw2	39.8577	0.0241405	0.196313	0.774497	1
ENSMUSG00000041303	Gtf3c3	111.063	-0.0477472	0.172954	0.594655	1
ENSMUSG00000073678	Pgap1	134.21	0.0188716	0.177649	0.828619	1
ENSMUSG00000101130	Gm19637	0.0370759	-0.0068648	0.563459	0.923967	1
ENSMUSG00000052331	Ankrd44	247.338	0.758611	0.585168	0.00243367	0.0597426
ENSMUSG00000102503	Gm37370	0.333495	0.00724837	0.562335	0.920049	1
ENSMUSG00000102642	A130048G24Rik	0.154889	0.0307236	0.571338	0.677242	1
ENSMUSG00000025982	Sf3b1	1125.54	0.0501053	0.172105	0.577866	0.611502
ENSMUSG00000103030	E330011M16Rik	2.34921	0.163827	0.64522	0.161267	1
ENSMUSG00000025981	Coq10b	180.438	-0.130879	0.23829	0.182709	0.727279
ENSMUSG00000101122	Gm17971	4.02033	-0.0311032	0.358867	0.706208	1
ENSMUSG00000025980	Hspd1	496.249	-0.0115162	0.172414	0.895827	1
ENSMUSG00000073676	Hspe1	458.692	-0.122006	0.222698	0.206552	0.516986
ENSMUSG00000100736	Gm5147	3.44941	0.0241299	0.324511	0.764263	1
ENSMUSG00000025979	Mob4	606.07	-0.35465	0.307896	0.0118543	0.115514
ENSMUSG00000061863	Gm6822	0.213762	-0.0227269	0.569612	0.753772	1
ENSMUSG00000025978	Rftn2	132.694	-0.0264414	0.17667	0.763063	1
ENSMUSG00000097649	Gm10561	12.0016	-0.0797513	0.303504	0.364254	0.66819
ENSMUSG00000046994	Mars2	73.8124	0.0133334	0.220722	0.868764	1
ENSMUSG00000025977	Boll	0.590698	0.0417509	0.527026	0.617048	1
ENSMUSG00000100215	Gm8292	18.995	-1.96926	0.955213	0.000237375	0.0225462
ENSMUSG00000101945	Gm29138	0.51682	0.000935622	0.546814	0.990078	1
ENSMUSG00000038349	Plcl1	80.7884	-0.0414444	0.179824	0.638394	1
ENSMUSG00000100309	Gm6644	0.415974	-0.0390136	0.582282	0.595831	1
ENSMUSG00000038331	Satb2	5.75881	-0.0502312	0.352729	0.551564	1
ENSMUSG00000087022	9130024F11Rik	0.529036	-0.0242335	0.563081	0.744075	1
ENSMUSG00000101429	BC055402	0.0302739	-0.0068648	0.563459	0.923967	1
ENSMUSG00000097519	4930558J18Rik	1.40744	0.0109183	0.408385	0.89562	1
ENSMUSG00000038323	1700066M21Rik	76.5842	-0.0591423	0.193972	0.50217	0.912432
ENSMUSG00000048495	Tyw5	52.6965	-0.129332	0.244575	0.186787	0.674503
ENSMUSG00000025971	Maip1	158.306	-0.172535	0.184004	0.0923563	0.414372
ENSMUSG00000038305	Spats2l	67.7593	-0.0303476	0.247746	0.705625	1
ENSMUSG00000091283	Gm17234	0.121096	0.0244308	0.567357	0.738968	1
ENSMUSG00000054770	Kctd18	52.6048	0.00177985	0.206552	0.982671	1
ENSMUSG00000026039	Sgo2a	17.0953	0.0821577	0.260239	0.352471	0.8898
ENSMUSG00000063558	Aox1	80.2654	0.710923	0.957916	0.00976847	0.103579
ENSMUSG00000064294	Aox3	27.0943	-0.0139117	0.233762	0.861496	1
ENSMUSG00000038242	Aox4	0.371895	0.0204096	0.565385	0.779883	1
ENSMUSG00000079554	Aox2	0.389797	-0.0358624	0.577992	0.626239	1
ENSMUSG00000103839	Gm37607	8.17569	-0.277545	0.676931	0.0659719	0.406413
ENSMUSG00000051223	Bzw1	1450.07	0.063337	0.157289	0.49375	0.541879
ENSMUSG00000026034	Clk1	370.733	-0.0854475	0.230589	0.34102	0.75139
ENSMUSG00000026035	Ppil3	197.551	-0.0975082	0.189944	0.297408	1
ENSMUSG00000026036	Nif3l1	118.166	-0.0726327	0.170499	0.430483	0.964766
ENSMUSG00000026037	Orc2	195.354	0.0227938	0.152955	0.8029	1
ENSMUSG00000094245	Gm23966	0.0302739	-0.0068648	0.563459	0.923967	1
ENSMUSG00000085054	Gm15834	1.31103	-0.0231026	0.450297	0.784389	1
ENSMUSG00000038174	Fam126b	202.65	0.127148	0.23313	0.192225	0.585463
ENSMUSG00000026032	Ndufb3	380.843	-0.0322015	0.165469	0.720277	1
ENSMUSG00000047528	Flacc1	8.24318	0.435771	0.915557	0.0316631	0.280801
ENSMUSG00000102059	Gm20257	16.9759	-0.0013026	0.251246	0.986776	1
ENSMUSG00000026031	Cflar	427.546	0.0692997	0.178265	0.446559	0.848563
ENSMUSG00000026029	Casp8	327.741	0.070811	0.181376	0.435923	0.842536
ENSMUSG00000102719	Gm37760	1.80565	-0.115243	0.538145	0.263129	1
ENSMUSG00000099719	Gm28802	0.627986	0.0824555	0.604322	0.342564	1
ENSMUSG00000026028	Trak2	472.993	-0.036717	0.152654	0.68894	1
ENSMUSG00000026027	Stradb	121.905	0.0426721	0.17554	0.631444	1
ENSMUSG00000038079	Tmem237	60.3103	-0.143277	0.241103	0.154293	0.530538
ENSMUSG00000097573	G730003C15Rik	4.99356	-0.0667939	0.305932	0.434529	0.948153
ENSMUSG00000079550	Mpp4	0.617386	0.00402351	0.505207	0.960323	1
ENSMUSG00000026024	Als2	131.964	0.0189082	0.175205	0.829183	1
ENSMUSG00000026023	Cdk15	1.7768	0.013181	0.395687	0.87369	1
ENSMUSG00000041075	Fzd7	122.454	0.0500869	0.187393	0.568761	0.947103
ENSMUSG00000047361	Gm973	1.15287	0.196184	0.741367	0.115116	1
ENSMUSG00000099811	Gm28411	0.198125	-0.039365	0.582599	0.5927	1
ENSMUSG00000026021	Sumo1	248.089	-0.102574	0.172103	0.27979	0.605607
ENSMUSG00000103821	D430013B06Rik	0.802721	0.0130876	0.558166	0.858921	1
ENSMUSG00000101400	Gm29596	0.448551	-0.0229477	0.56969	0.751538	1
ENSMUSG00000026020	Nop58	381.836	-0.125421	0.185345	0.197291	0.593623
ENSMUSG00000089512	Gm26287	0.0605479	0.00724937	0.562335	0.920038	1
ENSMUSG00000089093	Snord11	0.379672	-0.0227274	0.569612	0.753768	1
ENSMUSG00000067336	Bmpr2	404.617	-0.00850364	0.16126	0.924674	1
ENSMUSG00000041040	Fam117b	248.822	0.0830438	0.139982	0.373859	0.817837
ENSMUSG00000103696	Gm37531	2.86299	-0.319206	1.03904	0.0270479	0.968279
ENSMUSG00000026018	Ica1l	4.22101	0.0951915	0.428917	0.318161	1
ENSMUSG00000026019	Wdr12	121.739	-0.0466795	0.163293	0.607949	1
ENSMUSG00000026017	Carf	32.0943	-0.0883449	0.268395	0.323737	1
ENSMUSG00000082609	Gm15464	0.65818	0.0195569	0.539467	0.801634	1
ENSMUSG00000073664	Nbeal1	158.446	-0.0567709	0.195778	0.517082	0.906718
ENSMUSG00000049439	Cyp20a1	217.995	-0.0874998	0.145001	0.351343	0.640792
ENSMUSG00000103822	6030460B20Rik	0.564769	-0.0904086	0.650149	0.264125	1
ENSMUSG00000026782	Abi2	112.292	0.0267852	0.158679	0.767825	1
ENSMUSG00000026014	Raph1	152.976	-0.0518406	0.209002	0.5448	0.931963
ENSMUSG00000081562	Gm11575	1.21943	-0.00178376	0.434831	0.98295	1
ENSMUSG00000103215	Gm38388	0.0886425	-0.0229485	0.56969	0.751529	1
ENSMUSG00000101188	Eif4a-ps4	3.61661	0.0720699	0.360251	0.413256	1
ENSMUSG00000026012	Cd28	87.3965	0.975663	1.08709	0.00485533	0.0846974
ENSMUSG00000086795	Gm11579	0.384478	0.0236466	0.561567	0.750757	1
ENSMUSG00000104069	Gm37198	0.387979	0.0171845	0.564142	0.813425	1
ENSMUSG00000083355	Gm11581	1.77492	-0.0314895	0.411887	0.709938	1
ENSMUSG00000102549	Gm38137	0.98822	0.0115618	0.472082	0.889481	1
ENSMUSG00000026011	Ctla4	21.6344	0.53098	0.944954	0.0208103	0.221262
ENSMUSG00000081382	Rpl18-ps1	2.23606	0.0531883	0.378769	0.535802	1
ENSMUSG00000026009	Icos	57.5272	2.51164	1.33749	0.000299721	0.0207467
ENSMUSG00000102561	Gm37039	0.0302739	-0.0068648	0.563459	0.923967	1
ENSMUSG00000082804	Rpl17-ps1	4.29269	-0.0322335	0.297158	0.688154	1
ENSMUSG00000085447	9530026F06Rik	0.357853	-0.0204036	0.562485	0.781836	1
ENSMUSG00000052062	Pard3b	105.168	-0.0911568	0.196454	0.323544	0.850219
ENSMUSG00000103656	Gm37205	0.123303	-0.0532386	0.596623	0.479345	1
ENSMUSG00000104402	Gm38012	0.479994	-0.0753109	0.607141	0.363957	1
ENSMUSG00000085019	Pard3bos2	0.363584	-0.0450274	0.583631	0.549654	1
ENSMUSG00000102359	Gm38351	0.0616513	-0.0393644	0.582598	0.592705	1
ENSMUSG00000085400	Pard3bos3	0.388054	-0.0220481	0.559713	0.767417	1
ENSMUSG00000100750	Gm29084	0.266774	-0.0704892	0.619157	0.364217	1
ENSMUSG00000084333	Gm11599	0.719991	-0.0209112	0.420696	0.803455	1
ENSMUSG00000025969	Nrp2	315.414	0.220762	0.273908	0.0572713	0.323582
ENSMUSG00000103032	Gm37121	0.182747	0.0077948	0.56027	0.914638	1
ENSMUSG00000040865	Ino80d	139.184	-0.0408218	0.208269	0.628159	1
ENSMUSG00000081429	Rps27-ps1	0.920768	-0.0284061	0.509479	0.731019	1
ENSMUSG00000084799	Ino80dos	5.30975	-0.0491966	0.363199	0.561262	1
ENSMUSG00000101599	Gm20342	22.9642	-0.451306	0.677284	0.0201885	0.184403
ENSMUSG00000025968	Ndufs1	525.713	0.129508	0.199479	0.185654	0.49103
ENSMUSG00000025967	Eef1b2	11043.2	-0.442195	0.482786	0.0124929	0.0774202
ENSMUSG00000098850	Gm27390	4.75339	-0.129994	0.477772	0.215815	1
ENSMUSG00000064612	Gm26457	0.39625	-0.0532397	0.596624	0.479337	1
ENSMUSG00000064602	Snora41	0.78926	-0.0210343	0.470314	0.802095	1
ENSMUSG00000046856	Gpr1	5.49093	0.0234602	0.289311	0.767563	1
ENSMUSG00000027520	Zdbf2	9.76449	-0.0551183	0.299571	0.508566	1
ENSMUSG00000081643	Gm11605	0.5076	0.0456623	0.584718	0.543873	1
ENSMUSG00000025964	Adam23	64.7988	0.874508	0.843976	0.00384255	0.0636727
ENSMUSG00000025963	Mdh1b	0.636872	-0.0734419	0.599005	0.380254	1
ENSMUSG00000025962	Fastkd2	172.868	-0.0839407	0.191459	0.359711	0.768414
ENSMUSG00000044689	Gm13749	1.5015	0.0464261	0.442021	0.594134	1
ENSMUSG00000025959	Klf7	162.375	-0.00423746	0.197501	0.959406	1
ENSMUSG00000101895	Gm28981	0.425847	-0.0646072	0.609594	0.402438	1
ENSMUSG00000025958	Creb1	348.547	0.105149	0.177375	0.268485	0.640886
ENSMUSG00000025956	Mettl21a	74.0279	0.0068291	0.174644	0.937745	1
ENSMUSG00000101832	Gm28982	0.141502	0.0281924	0.56961	0.701712	1
ENSMUSG00000100437	Gm29152	0.0891564	-0.0227258	0.569611	0.753784	1
ENSMUSG00000087213	2810408I11Rik	6.57501	-0.0391254	0.31403	0.631207	1
ENSMUSG00000070871	Ccnyl1	43.9113	-0.0496948	0.192879	0.568431	1
ENSMUSG00000045005	Fzd5	84.1587	-0.0867719	0.193902	0.344905	0.660012
ENSMUSG00000102140	Gm38058	0.18538	0.0352414	0.574828	0.634852	1
ENSMUSG00000051344	Plekhm3	119.231	0.146752	0.226416	0.145855	0.51579
ENSMUSG00000084416	Rpl10a-ps1	61.2323	-1.86139	0.659277	4.52897e-05	0.00676315
ENSMUSG00000025955	Akr1cl	15.7203	-0.00179511	0.244071	0.981837	1
ENSMUSG00000044816	D630023F18Rik	2.62392	-0.110418	0.495401	0.274532	1
ENSMUSG00000025950	Idh1	883.087	0.211113	0.230372	0.0574307	0.178725
ENSMUSG00000025949	Pikfyve	152.987	0.0528142	0.208506	0.538125	0.966274
ENSMUSG00000082774	Gm8805	1.62253	0.0808647	0.481788	0.389731	1
ENSMUSG00000015222	Map2	233.431	-0.259358	0.43741	0.0533853	0.311372
ENSMUSG00000055567	Unc80	21.0707	-0.0337787	0.272086	0.673793	1
ENSMUSG00000026005	Rpe	443.49	-0.0446252	0.178517	0.614708	0.981188
ENSMUSG00000026004	Kansl1l	124.401	-0.124446	0.238127	0.199535	0.688956
ENSMUSG00000102559	Gm37570	0.757357	0.000621383	0.511007	0.993824	1
ENSMUSG00000102374	Gm38387	1.47993	0.0788976	0.475896	0.398823	1
ENSMUSG00000102776	Gm38162	0.242219	-0.0303197	0.571757	0.680442	1
ENSMUSG00000082057	Gm15789	0.18385	-0.0213582	0.566196	0.769864	1
ENSMUSG00000103706	6820402A03Rik	0.521278	-0.0232099	0.562408	0.754379	1
ENSMUSG00000103756	Gm37285	4.2339	-0.13754	0.429927	0.189162	1
ENSMUSG00000103553	Gm38218	0.780181	0.00587145	0.468282	0.943681	1
ENSMUSG00000026003	Acadl	802.218	0.117445	0.216372	0.220503	0.374162
ENSMUSG00000082769	Gm15793	0.500819	-0.0332503	0.560248	0.66495	1
ENSMUSG00000061816	Myl1	13.8101	1.18497	1.62958	0.00463739	0.0817121
ENSMUSG00000094191	Rpl31-ps14	0.911573	-0.0148488	0.451405	0.859419	1
ENSMUSG00000026000	Lancl1	254.278	-0.0853862	0.168494	0.360764	0.765932
ENSMUSG00000062209	Erbb4	11.5527	-0.479669	0.759402	0.0201645	0.220644
ENSMUSG00000084332	Gm8840	0.0891564	-0.0227258	0.569611	0.753784	1
ENSMUSG00000099804	Gm28497	0.113959	-0.0517603	0.594933	0.490541	1
ENSMUSG00000025997	Ikzf2	64.8692	-0.0552755	0.209261	0.520674	0.930869
ENSMUSG00000053153	Spag16	0.289569	-0.0744904	0.624952	0.341562	1
ENSMUSG00000101730	Gm28580	0.232295	0.00487821	0.562365	0.946047	1
ENSMUSG00000026196	Bard1	11.8106	0.0237105	0.227411	0.769227	1
ENSMUSG00000101551	Gm8870	2.06378	0.168183	0.657323	0.154528	1
ENSMUSG00000050296	Abca12	0.284754	-0.0227272	0.569612	0.75377	1
ENSMUSG00000026192	Atic	455.231	0.05351	0.175688	0.551363	0.976173
ENSMUSG00000026193	Fn1	2389.37	0.073588	0.234061	0.399998	0.507219
ENSMUSG00000073652	Apol7d	0.293423	-0.0119512	0.559382	0.8704	1
ENSMUSG00000101834	Gm5829	0.479006	-0.0227253	0.569611	0.753789	1
ENSMUSG00000100319	Gm5256	0.125192	-0.00686526	0.563459	0.923962	1
ENSMUSG00000101211	Gm28818	0.14919	-2.35946e-05	0.560278	0.99974	1
ENSMUSG00000101848	4933417E11Rik	0.676186	-0.0122666	0.53443	0.874766	1
ENSMUSG00000059483	Gm5528	3.87639	-0.151365	0.486148	0.170585	1
ENSMUSG00000101496	Gm8885	2.7258	-0.131791	0.51438	0.217134	1
ENSMUSG00000102123	Gm4319	0.284897	-0.074003	0.624233	0.344249	1
ENSMUSG00000039395	Mreg	48.373	0.135488	0.385094	0.18603	0.812005
ENSMUSG00000093956	Gm24497	0.0891564	-0.0227258	0.569611	0.753784	1
ENSMUSG00000093843	Gm25939	0.172879	0.00536555	0.560071	0.941111	1
ENSMUSG00000026189	Pecr	232.682	-0.319319	0.446089	0.0313202	0.232819
ENSMUSG00000026188	Tmem169	1.34327	-0.0607563	0.427301	0.494563	1
ENSMUSG00000026187	Xrcc5	198.861	-0.175118	0.234989	0.0983686	0.622823
ENSMUSG00000039372	Marchf4	5.68706	-0.0909534	0.347523	0.318879	0.843712
ENSMUSG00000085812	Gm15843	1.16114	-0.189094	0.766059	0.109062	1
ENSMUSG00000039354	Smarcal1	150.487	0.12851	0.158209	0.184724	0.814399
ENSMUSG00000046330	Rpl37a	2044.97	-0.913777	0.421744	0.000249312	0.0113881
ENSMUSG00000039323	Igfbp2	48.3007	-0.108014	0.33519	0.253325	0.670026
ENSMUSG00000026185	Igfbp5	2007.58	-0.0380542	0.211668	0.649037	0.643569
ENSMUSG00000100444	C530043A13Rik	0.123303	-0.0532386	0.596623	0.479345	1
ENSMUSG00000100301	6030407O03Rik	0.429725	0.0380975	0.530113	0.643733	1
ENSMUSG00000101344	Gm29183	0.358994	-0.0227254	0.569611	0.753788	1
ENSMUSG00000055322	Tns1	2043.33	0.218815	0.305269	0.0634105	0.194453
ENSMUSG00000061815	Rufy4	13.9923	-0.0502415	0.285563	0.542307	0.783363
ENSMUSG00000026180	Cxcr2	16.0244	1.32678	1.39979	0.00317004	0.0796172
ENSMUSG00000048480	Cxcr1	0.146421	0.00605334	0.562334	0.933135	1
ENSMUSG00000006304	Arpc2	1881.51	0.0930391	0.175311	0.321241	0.441484
ENSMUSG00000064272	Gpbar1	3.57188	0.00924361	0.335608	0.908238	1
ENSMUSG00000006299	Aamp	944.322	-0.0347962	0.156112	0.703163	0.658644
ENSMUSG00000026179	Pnkd	168.716	-0.0203604	0.167014	0.81945	1
ENSMUSG00000103013	Gm37503	0.551671	-0.0956286	0.65903	0.242751	1
ENSMUSG00000006301	Tmbim1	769.329	-0.0973744	0.176007	0.301415	0.42776
ENSMUSG00000099931	Gm29358	0.0605479	0.00724937	0.562335	0.920038	1
ENSMUSG00000103403	Gm37931	0.574113	-0.0910654	0.651252	0.261333	1
ENSMUSG00000073650	Catip	4.41464	-0.324656	0.717692	0.0493689	1
ENSMUSG00000026177	Slc11a1	279.974	0.106349	0.214858	0.257879	0.605446
ENSMUSG00000026176	Ctdsp1	567.735	0.0553919	0.151056	0.549407	0.935043
ENSMUSG00000033364	Usp37	91.8155	0.0263883	0.156795	0.771747	1
ENSMUSG00000026174	Cnot9	201.715	0.0909843	0.163181	0.333847	0.776767
ENSMUSG00000026173	Plcd4	2.31959	0.0487892	0.369367	0.565517	1
ENSMUSG00000026135	Zfp142	88.7131	-0.070483	0.219197	0.421343	0.713066
ENSMUSG00000026172	Bcs1l	138.06	-0.102941	0.215424	0.27038	0.970934
ENSMUSG00000026171	Rnf25	142.407	-0.0953087	0.193991	0.305806	0.717865
ENSMUSG00000033276	Stk36	21.8481	-0.124115	0.316302	0.204241	0.712856
ENSMUSG00000033257	Ttll4	139.447	-0.0514736	0.216646	0.544244	0.931752
ENSMUSG00000026170	Cyp27a1	125.218	0.0276594	0.189221	0.746633	1
ENSMUSG00000006542	Prkag3	1.38927	0.00570701	0.404969	0.945174	1
ENSMUSG00000033227	Wnt6	19.0477	0.576716	0.719139	0.010794	0.15781
ENSMUSG00000099472	Gm29539	0.144804	0.0290714	0.570191	0.693158	1
ENSMUSG00000026167	Wnt10a	4.58492	-0.0524666	0.399764	0.545052	1
ENSMUSG00000090071	Cdk5r2	5.60237	-0.0379647	0.307857	0.640079	1
ENSMUSG00000055197	Fev	2.14794	-0.0426385	0.41558	0.619988	1
ENSMUSG00000006546	Cryba2	9.01046	-0.258191	0.660802	0.0752429	0.440607
ENSMUSG00000047021	Cfap65	0.123303	-0.0532386	0.596623	0.479345	1
ENSMUSG00000089653	Gm15841	0.156569	-0.039365	0.582599	0.5927	1
ENSMUSG00000006538	Ihh	4.78527	-0.484311	1.16917	0.0223772	1
ENSMUSG00000026162	Nhej1	20.7647	-0.0253397	0.220032	0.756011	0.914673
ENSMUSG00000026205	Slc23a3	2.38697	-0.0239681	0.362658	0.770423	1
ENSMUSG00000033159	Cnppd1	417.115	-0.0526858	0.153915	0.567888	0.943515
ENSMUSG00000049339	Retreg2	649.321	-0.0537253	0.167815	0.554396	0.797892
ENSMUSG00000026197	Zfand2b	151.625	-0.0130785	0.185356	0.878465	1
ENSMUSG00000026198	Abcb6	19.6955	-0.260135	0.466503	0.0558137	0.378387
ENSMUSG00000033124	Atg9a	135.259	0.0156426	0.185615	0.854957	1
ENSMUSG00000026199	Ankzf1	72.6367	0.00949188	0.185542	0.911491	1
ENSMUSG00000026200	Glb1l	47.4359	0.00164354	0.205833	0.984016	1
ENSMUSG00000099204	Gm27943	0.769581	0.00941598	0.503136	0.907748	1
ENSMUSG00000026201	Stk16	603.906	-0.178144	0.225563	0.0926477	0.414737
ENSMUSG00000026202	Tuba4a	801.584	-0.441231	0.484053	0.0126499	0.0803201
ENSMUSG00000026203	Dnajb2	202.993	-0.00112778	0.166234	0.989891	1
ENSMUSG00000026204	Ptprn	88.8206	-0.0471436	0.236123	0.569902	0.812634
ENSMUSG00000033061	Resp18	126.481	-0.0795946	0.280654	0.364108	0.772964
ENSMUSG00000026209	Dnpep	709.546	-0.193186	0.246646	0.0778971	0.38012
ENSMUSG00000026208	Des	911.536	0.705277	0.985225	0.0104979	0.0720362
ENSMUSG00000085653	Gm15179	0.538491	-0.0227252	0.569611	0.75379	1
ENSMUSG00000026207	Speg	46.7861	0.0781589	0.246853	0.373644	0.911915
ENSMUSG00000033021	Gmppa	506.737	-0.215632	0.288892	0.0635682	0.343131
ENSMUSG00000033007	Asic4	0.134956	0.0273512	0.569073	0.709953	1
ENSMUSG00000102605	Gm37264	0.0949179	-0.0227266	0.569611	0.753776	1
ENSMUSG00000032997	Chpf	302.588	0.0146532	0.1769	0.866506	1
ENSMUSG00000026211	Obsl1	84.2393	-0.0929422	0.245646	0.305815	0.727632
ENSMUSG00000051703	Tmem198	5.50208	0.019558	0.292522	0.804845	1
ENSMUSG00000032968	Inha	6.62947	-0.109275	0.376784	0.255901	0.758387
ENSMUSG00000026213	Stk11ip	119.574	0.0350026	0.166834	0.696848	1
ENSMUSG00000006576	Slc4a3	54.9985	-0.00951156	0.199162	0.908886	1
ENSMUSG00000082012	Gm5257	0.580878	0.0392757	0.522712	0.637619	1
ENSMUSG00000026235	Epha4	29.7522	-0.0311364	0.197727	0.712833	1
ENSMUSG00000118426	Gm2102	0.0269911	-0.0068648	0.563459	0.923967	1
ENSMUSG00000032908	Sgpp2	47.5116	-0.211491	0.446416	0.086318	0.471832
ENSMUSG00000026245	Farsb	327.472	0.00317454	0.180469	0.970641	1
ENSMUSG00000104018	4833412K13Rik	0.658936	-0.00411551	0.529226	0.957996	1
ENSMUSG00000090486	BC035947	2.41869	0.316949	0.936179	0.0499525	1
ENSMUSG00000012187	Mogat1	28.3609	3.42525	2.06209	0.000147433	0.0145786
ENSMUSG00000099364	5730419F03Rik	0.378953	-0.0600687	0.603592	0.432482	1
ENSMUSG00000032883	Acsl3	106.185	0.0596896	0.188237	0.501729	0.895406
ENSMUSG00000079470	Utp14b	14.6426	0.0246025	0.251391	0.757468	1
ENSMUSG00000099377	Gm6159	0.122199	-0.0088541	0.562624	0.902474	1
ENSMUSG00000047330	Kcne4	45.4561	0.127531	0.293474	0.193673	0.812304
ENSMUSG00000101324	Gm29187	0.113959	-0.0517603	0.594933	0.490541	1
ENSMUSG00000072978	Gm5830	0.0842562	0.0154628	0.563607	0.831572	1
ENSMUSG00000050711	Scg2	1039.3	-0.307552	0.495262	0.0387774	0.152832
ENSMUSG00000099562	Gm19027	0.334599	-0.0393658	0.582599	0.592693	1
ENSMUSG00000054702	Ap1s3	63.1101	0.0651843	0.21187	0.455298	0.878521
ENSMUSG00000073643	Wdfy1	77.0469	-0.191327	0.356226	0.0948129	0.419547
ENSMUSG00000026248	Mrpl44	227.12	-0.0669609	0.157111	0.470427	0.912432
ENSMUSG00000026249	Serpine2	578.608	-0.0498747	0.265441	0.545292	0.972226
ENSMUSG00000067106	Gm5529	0.445886	0.0183915	0.552301	0.807456	1
ENSMUSG00000100397	Gm28071	0.0539823	0.00487781	0.562365	0.946052	1
ENSMUSG00000096297	Gm23934	0.0539823	0.00487781	0.562365	0.946052	1
ENSMUSG00000043230	Fam124b	1.79258	0.149706	0.576349	0.184898	1
ENSMUSG00000101257	2310015K22Rik	0.358994	-0.0227254	0.569611	0.753788	1
ENSMUSG00000004364	Cul3	713.722	-0.0207707	0.133068	0.820596	1
ENSMUSG00000103076	Gm37902	1.1086	0.0376772	0.490225	0.658651	1
ENSMUSG00000090637	Gm6189	0.280863	0.0226734	0.565246	0.757587	1
ENSMUSG00000101483	1700016L21Rik	0.549868	-0.0037175	0.537165	0.961465	1
ENSMUSG00000110100	Gm45261	0.0302739	-0.0068648	0.563459	0.923967	1
ENSMUSG00000038608	Dock10	242.426	0.743967	0.69251	0.00418625	0.0817121
ENSMUSG00000102721	A630081D01Rik	0.404365	-0.00923811	0.548939	0.902168	1
ENSMUSG00000099949	Gm29124	1.45492	0.0227512	0.444958	0.787548	1
ENSMUSG00000087008	Gm5530	0.216882	-0.00772823	0.562183	0.914852	1
ENSMUSG00000100561	Gm7516	2.94596	-0.0355289	0.388618	0.673135	1
ENSMUSG00000055980	Irs1	60.7371	0.0377912	0.194748	0.658945	0.873473
ENSMUSG00000022591	Gm9747	0.479006	-0.0227253	0.569611	0.753789	1
ENSMUSG00000026142	Rhbdd1	257.473	-0.237299	0.265971	0.0447008	0.284141
ENSMUSG00000104493	Gm19552	0.182747	0.0077948	0.56027	0.914638	1
ENSMUSG00000067158	Col4a4	16.43	-0.0515896	0.259475	0.53338	0.776799
ENSMUSG00000079465	Col4a3	14.0335	-0.0368004	0.245231	0.650268	1
ENSMUSG00000097564	C430014B12Rik	1.91051	-0.00159592	0.371328	0.984415	1
ENSMUSG00000026150	Mff	670.421	-0.088234	0.168914	0.346179	0.7558
ENSMUSG00000101450	Gm28941	1.19811	0.00506984	0.487311	0.950839	1
ENSMUSG00000100170	Gm28942	1.13153	0.0835591	0.595353	0.346794	1
ENSMUSG00000026159	Agfg1	402.057	0.264063	0.208377	0.0212381	0.189053
ENSMUSG00000113880	A030005L19Rik	0.399315	-0.0313554	0.56976	0.673144	1
ENSMUSG00000038496	Slc19a3	4.24164	-0.109232	0.471827	0.274849	1
ENSMUSG00000026166	Ccl20	3.73991	-0.0257947	0.348686	0.751992	1
ENSMUSG00000101173	Gm29519	0.121096	0.0244308	0.567357	0.738968	1
ENSMUSG00000053161	Daw1	0.123303	-0.0532386	0.596623	0.479345	1
ENSMUSG00000026163	Sphkap	56.2674	-0.0873903	0.292714	0.327998	0.733577
ENSMUSG00000045658	Pid1	256.8	-0.00531342	0.201509	0.948754	1
ENSMUSG00000036766	Dner	8.172	0.0994755	0.354977	0.286247	0.784172
ENSMUSG00000026219	Trip12	992.315	0.228333	0.153194	0.0247974	0.117995
ENSMUSG00000103505	Gm38374	0.0919252	-0.0229485	0.56969	0.751529	1
ENSMUSG00000104503	Gm37738	0.0673499	0.009525	0.562469	0.895252	1
ENSMUSG00000073633	Fbxo36	23.0217	0.0333388	0.223089	0.684557	1
ENSMUSG00000026220	Slc16a14	0.986185	-0.0482945	0.490023	0.579555	1
ENSMUSG00000118590	AC167036.1	0.716616	-0.0690162	0.592926	0.40507	1
ENSMUSG00000052477	C130026I21Rik	6.19192	0.385354	0.841345	0.0387587	0.311372
ENSMUSG00000064281	Rpl19-ps1	2.44476	0.000883306	0.35904	0.991315	1
ENSMUSG00000061852	Gm7582	0.886934	0.0169082	0.548675	0.823825	1
ENSMUSG00000101279	Gm18342	0.0302739	-0.0068648	0.563459	0.923967	1
ENSMUSG00000089844	A530032D15Rik	3.18472	0.200803	0.642905	0.118557	1
ENSMUSG00000072109	A530040E14Rik	4.69535	3.36769	1.94705	0.000162942	0.0703147
ENSMUSG00000089716	Gm6264	0.0605479	0.00724937	0.562335	0.920038	1
ENSMUSG00000118618	AC123856.1	0.0605479	0.00724937	0.562335	0.920038	1
ENSMUSG00000079457	Gm7609	2.38587	0.350605	0.975337	0.0427321	1
ENSMUSG00000079455	Gm16026	0.0572651	0.00605306	0.562334	0.933138	1
ENSMUSG00000091199	Gm2619	0.212967	0.0237899	0.567012	0.745417	1
ENSMUSG00000089652	Gm16025	0.0605479	0.00724937	0.562335	0.920038	1
ENSMUSG00000089714	Gm16092	0.287771	0.0106006	0.560721	0.884277	1
ENSMUSG00000118607	AC147806.2	0.0370759	-0.0068648	0.563459	0.923967	1
ENSMUSG00000070034	Sp110	81.1289	0.731775	0.754046	0.00544685	0.0927504
ENSMUSG00000070031	Sp140	56.1572	1.1276	0.756662	0.00104961	0.0406766
ENSMUSG00000073628	Gm10552	0.28746	0.0188353	0.56474	0.79618	1
ENSMUSG00000090246	Gm17017	0.180215	0.0172016	0.564148	0.813246	1
ENSMUSG00000026222	Sp100	468.523	1.30042	0.597789	0.000205339	0.0181963
ENSMUSG00000064414	n-R5s215	0.169616	0.00516229	0.560063	0.943333	1
ENSMUSG00000052760	A630001G21Rik	46.31	0.266419	0.471399	0.0531507	0.312415
ENSMUSG00000036707	Cab39	872.999	0.0105129	0.139728	0.908877	0.736826
ENSMUSG00000026223	Itm2c	1533.19	0.0780454	0.190709	0.390637	0.500591
ENSMUSG00000026224	4933407L21Rik	0.0302739	-0.0068648	0.563459	0.923967	1
ENSMUSG00000099767	Gm28884	0.827063	0.105528	0.60186	0.278175	1
ENSMUSG00000049608	Gpr55	23.0866	4.8323	1.39796	3.7492e-06	0.00162949
ENSMUSG00000100108	Gm28100	0.0370759	-0.0068648	0.563459	0.923967	1
ENSMUSG00000099342	Gm18180	0.0370759	-0.0068648	0.563459	0.923967	1
ENSMUSG00000026226	Spata3	0.202883	0.0216979	0.565967	0.766659	1
ENSMUSG00000026227	2810459M11Rik	13.8453	0.0118944	0.237029	0.880995	1
ENSMUSG00000026229	Psmd1	646.565	0.0676754	0.16412	0.463401	0.90657
ENSMUSG00000026228	Htr2b	14.6359	-0.0131643	0.28854	0.867211	1
ENSMUSG00000103272	Gm37914	0.435051	-0.00740537	0.556695	0.919721	1
ENSMUSG00000062590	Armc9	38.9439	-0.0852531	0.209707	0.347065	0.754031
ENSMUSG00000087538	Gm16341	1.03391	0.133248	0.678198	0.185603	1
ENSMUSG00000079445	B3gnt7	22.2935	0.182355	0.393521	0.109515	0.521158
ENSMUSG00000026234	Ncl	2511.46	-0.0524293	0.178365	0.557397	0.573767
ENSMUSG00000064837	Snora75	0.536673	-0.0769448	0.573218	0.387748	1
ENSMUSG00000104627	Mir3535	0.519762	-0.00907125	0.534459	0.906937	1
ENSMUSG00000073627	C130036L24Rik	3.20073	-0.00678837	0.298986	0.931312	1
ENSMUSG00000026237	Nmur1	1.20203	0.13613	0.650334	0.197974	1
ENSMUSG00000101328	Rpl30-ps6	0.574466	-0.097454	0.662196	0.235702	1
ENSMUSG00000026238	Ptma	476.741	-0.124966	0.174839	0.198353	0.520022
ENSMUSG00000026239	Pde6d	180.596	0.0121752	0.167425	0.891084	1
ENSMUSG00000026240	Cops7b	103.268	-0.198691	0.2176	0.0666266	0.351953
ENSMUSG00000026241	Nppc	0.0640671	0.0084054	0.562382	0.907424	1
ENSMUSG00000053333	Dis3l2	96.4512	-0.0339775	0.172142	0.702391	1
ENSMUSG00000104400	Gm38010	0.0539823	0.00487781	0.562365	0.946052	1
ENSMUSG00000102293	Gm37541	0.0302739	-0.0068648	0.563459	0.923967	1
ENSMUSG00000102649	Gm38021	4.63231	-0.41137	1.01895	0.0344137	1
ENSMUSG00000084106	Gm6136	47.6515	-0.509837	0.60919	0.0118039	0.206119
ENSMUSG00000102571	Gm37967	1.78304	-0.692716	1.44085	0.00955092	1
ENSMUSG00000102956	Gm37017	0.0891564	-0.0227258	0.569611	0.753784	1
ENSMUSG00000103984	Gm37447	1.88965	-0.0164915	0.417117	0.843763	1
ENSMUSG00000101940	Akp-ps1	0.275776	-0.0193084	0.563033	0.792455	1
ENSMUSG00000026246	Alppl2	0.178313	-0.0227256	0.569611	0.753786	1
ENSMUSG00000036500	Akp3	54.1771	0.0969026	0.645981	0.259913	0.931963
ENSMUSG00000026247	Ecel1	0.868066	0.0693157	0.605513	0.38877	1
ENSMUSG00000036480	Prss56	0.989161	-0.0222663	0.528161	0.78023	1
ENSMUSG00000026254	Eif4e2	713.422	-0.184333	0.171242	0.0715544	0.363998
ENSMUSG00000026255	Efhd1	93.2514	-0.0598973	0.20373	0.492263	1
ENSMUSG00000048000	Gigyf2	369.678	-0.0545839	0.170865	0.546654	0.92919
ENSMUSG00000079436	Kcnj13	2.04619	0.0395332	0.447903	0.646678	1
ENSMUSG00000026258	Snorc	2.00232	0.103235	0.535335	0.300428	1
ENSMUSG00000026259	Ngef	48.5787	-0.0895455	0.280479	0.318356	1
ENSMUSG00000079434	Neu2	27.4428	-0.480853	0.784541	0.02099	0.287554
ENSMUSG00000090994	Gm6153	0.239503	-0.0227257	0.569611	0.753785	1
ENSMUSG00000026288	Inpp5d	386.686	0.276292	0.389482	0.040918	0.25052
ENSMUSG00000026289	Atg16l1	161.737	-0.0680234	0.177552	0.454692	1
ENSMUSG00000087968	Gm25395	10.9967	-0.160027	0.538245	0.162888	0.634092
ENSMUSG00000089281	Scarna6	2.11085	-0.0787406	0.506111	0.400014	1
ENSMUSG00000056055	Sag	2.35981	-0.0460753	0.336417	0.579489	1
ENSMUSG00000070738	Dgkd	675.423	0.214911	0.221067	0.0523522	0.255821
ENSMUSG00000101942	Gm19582	1.9915	-0.00443169	0.386192	0.957075	1
ENSMUSG00000103591	Gm38365	0.117527	-0.00852878	0.562573	0.906025	1
ENSMUSG00000005501	Usp40	105.696	0.00921689	0.179696	0.915133	1
ENSMUSG00000092220	Gm20528	0.390467	0.0427997	0.572715	0.578022	1
ENSMUSG00000090175	Ugt1a9	1.30747	-0.0227267	0.569611	0.753775	1
ENSMUSG00000089675	Ugt1a8	0.0539823	0.00487781	0.562365	0.946052	1
ENSMUSG00000090145	Ugt1a6b	4.50023	0.48759	0.97098	0.0259315	0.955719
ENSMUSG00000081488	Gm15368	0.174507	-0.0200401	0.565609	0.78344	1
ENSMUSG00000083277	Gm15376	0.0539823	0.00487781	0.562365	0.946052	1
ENSMUSG00000090171	Ugt1a2	0.274337	-0.049639	0.591282	0.508819	1
ENSMUSG00000081984	Dnajb3	4.43413	0.077025	0.37803	0.390524	1
ENSMUSG00000089960	Ugt1a1	4.56157	0.00894756	0.439288	0.914787	1
ENSMUSG00000079429	Mroh2a	6.81306	-0.0885588	0.318072	0.324884	0.844385
ENSMUSG00000044783	Hjurp	396.034	-0.0146763	0.203613	0.8591	1
ENSMUSG00000026295	Spp2	0.713064	-0.0227278	0.569612	0.753764	1
ENSMUSG00000099553	Gm29538	0.237688	-0.022727	0.569612	0.753772	1
ENSMUSG00000062310	Glrp1	0.179392	0.00724885	0.562335	0.920044	1
ENSMUSG00000100367	Gm29336	1.20817	-0.0651809	0.456041	0.471167	1
ENSMUSG00000049866	Arl4c	540.936	0.0698426	0.239388	0.419682	0.723413
ENSMUSG00000101736	Gm29335	0.0370759	-0.0068648	0.563459	0.923967	1
ENSMUSG00000099378	1700067G17Rik	0.0302739	-0.0068648	0.563459	0.923967	1
ENSMUSG00000036206	Sh3bp4	261.098	-0.0732038	0.183717	0.420802	0.868255
ENSMUSG00000102700	Gm38312	3.12415	-0.521982	1.06681	0.0234804	1
ENSMUSG00000102083	Gm5259	0.460139	-0.0108654	0.522488	0.891079	1
ENSMUSG00000055013	Agap1	247.777	-0.102384	0.213811	0.272745	0.713452
ENSMUSG00000101662	Gm28499	0.0302739	-0.0068648	0.563459	0.923967	1
ENSMUSG00000034486	Gbx2	1.97652	0.261956	0.837053	0.0724766	1
ENSMUSG00000092627	D130058E05Rik	5.06208	0.000661234	0.271568	0.993261	1
ENSMUSG00000067081	Asb18	0.0539823	0.00487781	0.562365	0.946052	1
ENSMUSG00000026301	Iqca	0.596243	-0.0232976	0.54092	0.765639	1
ENSMUSG00000044337	Ackr3	254.797	0.0362312	0.189191	0.674575	1
ENSMUSG00000101028	Gm28723	0.62326	-0.0109752	0.535089	0.887571	1
ENSMUSG00000103292	Gm35048	0.567622	-0.0271889	0.519703	0.738652	1
ENSMUSG00000034432	Cops8	304.805	0.0162398	0.154296	0.858439	1
ENSMUSG00000056128	Gm9991	0.356919	-0.0386787	0.574551	0.607363	1
ENSMUSG00000048126	Col6a3	1012.58	-0.0277646	0.232454	0.731233	0.670585
ENSMUSG00000026303	Mlph	133.704	-0.193318	0.374	0.0948514	0.419547
ENSMUSG00000090550	Prlh	0.359049	-0.0349643	0.573715	0.638327	1
ENSMUSG00000026304	Rab17	45.8772	-0.14605	0.385468	0.164065	0.546299
ENSMUSG00000026305	Lrrfip1	597.455	0.0204827	0.158698	0.821049	1
ENSMUSG00000070732	Rbm44	0.513134	0.0562336	0.597067	0.461909	1
ENSMUSG00000100018	Gm7776	0.176695	0.0163355	0.563867	0.822354	1
ENSMUSG00000034353	Ramp1	996.407	-0.63027	0.624742	0.00600304	0.0561665
ENSMUSG00000034343	Ube2f	551.922	-0.220588	0.283698	0.0589236	0.281374
ENSMUSG00000083064	Gm7785	5.19839	0.0100452	0.355764	0.901476	1
ENSMUSG00000026307	Scly	299.101	0.0242519	0.154943	0.790156	1
ENSMUSG00000090322	Gm17090	0.123303	-0.0532386	0.596623	0.479345	1
ENSMUSG00000049515	Espnl	1.95445	-0.130539	0.541036	0.223006	1
ENSMUSG00000026308	Klhl30	3.77591	0.0939321	0.455944	0.328573	1
ENSMUSG00000047443	Erfe	5.771	-0.0164535	0.283695	0.834659	1
ENSMUSG00000026309	Ilkap	260.017	-0.101095	0.142575	0.28353	0.581238
ENSMUSG00000100253	1700020N18Rik	0.675304	-0.0108543	0.465757	0.896408	1
ENSMUSG00000067071	Hes6	178.144	-0.118935	0.208423	0.216343	0.621495
ENSMUSG00000055866	Per2	74.0939	-0.0385968	0.282386	0.632984	0.988623
ENSMUSG00000034292	Traf3ip1	46.8334	0.00372341	0.189262	0.964902	1
ENSMUSG00000026311	Asb1	104.736	0.127816	0.19707	0.190355	0.718735
ENSMUSG00000101705	Gm28380	0.0269911	-0.0068648	0.563459	0.923967	1
ENSMUSG00000100980	Gm29100	0.646177	0.0506823	0.538976	0.548408	1
ENSMUSG00000007805	Twist2	13.0958	0.13502	0.389265	0.187761	0.675509
ENSMUSG00000101414	Gm29101	0.284897	-0.074003	0.624233	0.344249	1
ENSMUSG00000026313	Hdac4	101.377	-0.244495	0.299722	0.045591	0.340174
ENSMUSG00000101265	Gm29099	0.0302739	-0.0068648	0.563459	0.923967	1
ENSMUSG00000026260	Ndufa10	752.656	-0.0308055	0.168197	0.730459	0.670585
ENSMUSG00000073616	Cops9	913.961	-0.369631	0.397143	0.0166516	0.0941112
ENSMUSG00000044055	Otos	0.365534	0.0411644	0.58015	0.581935	1
ENSMUSG00000100546	Gm29483	0.0842562	0.0154628	0.563607	0.831572	1
ENSMUSG00000034220	Gpc1	222.546	-0.0176473	0.181786	0.838073	1
ENSMUSG00000101995	Gm29480	0.0269911	-0.0068648	0.563459	0.923967	1
ENSMUSG00000034212	Ankmy1	0.456504	-0.0266548	0.523331	0.742159	1
ENSMUSG00000047067	Dusp28	67.5001	0.0828531	0.19125	0.365278	0.675509
ENSMUSG00000097251	5033417F24Rik	7.26384	-0.0837002	0.372344	0.356182	0.893792
ENSMUSG00000026269	Rnpepl1	689.823	-0.0347184	0.169366	0.697843	0.910827
ENSMUSG00000100632	9430060I03Rik	1.40891	0.0784498	0.526172	0.399046	1
ENSMUSG00000026270	Capn10	106.33	-0.222279	0.222111	0.0468169	0.291694
ENSMUSG00000026271	Gpr35	57.4195	0.659935	0.502347	0.00277404	0.0644365
ENSMUSG00000045091	Aqp12	2226.41	-0.450383	0.89749	0.0290129	0.131223
ENSMUSG00000014602	Kif1a	61.9844	-0.0771035	0.237352	0.380665	0.804764
ENSMUSG00000101378	Gm28086	0.186194	0.00952454	0.562469	0.895257	1
ENSMUSG00000026272	Agxt	0.702001	0.0192897	0.537214	0.805049	1
ENSMUSG00000034159	Mab21l4	3.14909	-0.061471	0.47773	0.494292	1
ENSMUSG00000084989	Crocc2	5.79629	0.0146047	0.396612	0.860333	1
ENSMUSG00000047793	Sned1	199.617	-0.00733869	0.231345	0.92658	1
ENSMUSG00000026273	Mterf4	76.6107	-0.222694	0.267127	0.054734	0.315942
ENSMUSG00000101172	Gm28535	0.716721	-0.131336	0.681733	0.184445	1
ENSMUSG00000100351	Gm7867	0.209771	-0.00686445	0.563459	0.923971	1
ENSMUSG00000026274	Pask	15.4601	-0.036978	0.265622	0.646679	1
ENSMUSG00000026275	Ppp1r7	276.544	0.108249	0.159445	0.256981	0.69844
ENSMUSG00000064389	Gm26446	0.0302739	-0.0068648	0.563459	0.923967	1
ENSMUSG00000034107	Ano7	2.26291	0.0497262	0.420621	0.56794	1
ENSMUSG00000034088	Hdlbp	4390.54	-0.154692	0.236945	0.131437	0.29406
ENSMUSG00000090489	Gm17415	0.399882	-0.0358624	0.577992	0.626239	1
ENSMUSG00000026276	Septin2	7.53574	-0.0233234	0.270792	0.768495	1
ENSMUSG00000034066	Farp2	82.563	-0.179409	0.272247	0.0980535	0.424638
ENSMUSG00000026277	Stk25	765.847	-0.170178	0.218046	0.102892	0.257001
ENSMUSG00000100927	Gm28536	0.0539823	0.00487781	0.562365	0.946052	1
ENSMUSG00000026278	Bok	453.552	-0.294271	0.340066	0.0290659	0.236488
ENSMUSG00000026279	Thap4	232.923	-0.190581	0.242833	0.0801479	0.3285
ENSMUSG00000026280	Atg4b	337.746	-0.062479	0.146701	0.501332	0.899495
ENSMUSG00000026281	Dtymk	394.35	-0.160535	0.233598	0.120729	0.471647
ENSMUSG00000026283	Ing5	158.268	0.0863133	0.186752	0.349694	0.758683
ENSMUSG00000073609	D2hgdh	70.6761	0.0331424	0.190008	0.699637	1
ENSMUSG00000094651	Gal3st2	6.01764	0.360631	0.951978	0.0435094	0.330772
ENSMUSG00000093805	Gal3st2b	0.378765	0.0475497	0.586762	0.528462	1
ENSMUSG00000073608	Gal3st2c	0.384442	0.0555251	0.596173	0.46707	1
ENSMUSG00000026285	Pdcd1	19.1773	1.78015	1.47465	0.0013969	0.0559688
ENSMUSG00000100347	Gm7895	0.0842562	0.0154628	0.563607	0.831572	1
ENSMUSG00000051185	Fam174a	430.022	-0.155027	0.234078	0.13051	0.49103
ENSMUSG00000103973	BC055308	2.44971	-0.0828042	0.462642	0.378598	1
ENSMUSG00000081051	Gm15427	16.6992	-0.105794	0.268508	0.256221	0.764126
ENSMUSG00000040710	St8sia4	284.936	0.712052	0.535533	0.00242716	0.0524021
ENSMUSG00000103197	Gm37642	0.0539823	0.00487781	0.562365	0.946052	1
ENSMUSG00000040693	Slco4c1	5.91266	-0.189079	0.495356	0.115392	0.536957
ENSMUSG00000097814	Panct2	6.22813	-0.376415	0.804214	0.0393266	0.314041
ENSMUSG00000097480	Gm9499	0.270809	0.0145654	0.563363	0.841091	1
ENSMUSG00000044757	Gm6430	1.55925	0.137615	0.6306	0.202256	1
ENSMUSG00000103179	Gm37171	0.0616513	-0.0393644	0.582598	0.592705	1
ENSMUSG00000044768	D1Ertd622e	142.26	0.0872775	0.171034	0.350358	0.7591
ENSMUSG00000118489	AC099860.1	0.0269911	-0.0068648	0.563459	0.923967	1
ENSMUSG00000040648	Ppip5k2	240.541	-0.0276378	0.167898	0.757004	1
ENSMUSG00000026333	Gin1	61.9955	-0.0827799	0.194789	0.364285	0.675068
ENSMUSG00000026335	Pam	1026.37	0.0264169	0.166893	0.767725	0.682521
ENSMUSG00000104140	Gm37140	0.0949179	-0.0227266	0.569611	0.753776	1
ENSMUSG00000089782	Gm3531	3.15384	0.0250963	0.304962	0.753326	1
ENSMUSG00000089706	B230216N24Rik	0.797057	-0.00539469	0.457711	0.948406	1
ENSMUSG00000100182	1810006J02Rik	2.38381	0.164792	0.562284	0.157957	1
ENSMUSG00000100711	Gm29461	2.35748	0.335173	0.988324	0.0413752	1
ENSMUSG00000097608	Gm7952	0.298008	0.0384934	0.577649	0.605412	1
ENSMUSG00000099634	Gm29462	0.239503	-0.0227257	0.569611	0.753785	1
ENSMUSG00000100009	Gm7967	0.51318	0.0519249	0.572681	0.516186	1
ENSMUSG00000082431	Prdx2-ps1	0.41448	-0.0247757	0.563099	0.7389	1
ENSMUSG00000099835	Gm29668	0.691669	0.0130443	0.529324	0.86823	1
ENSMUSG00000100794	Gm29667	0.914258	0.11535	0.594695	0.256502	1
ENSMUSG00000100222	Psmb6-ps2	0.209794	-0.060747	0.605872	0.425694	1
ENSMUSG00000100349	Gm28188	0.0302739	-0.0068648	0.563459	0.923967	1
ENSMUSG00000099375	Gm28187	0.970862	0.0406689	0.522385	0.627064	1
ENSMUSG00000050840	Cdh20	1.00287	0.0399851	0.568826	0.603006	1
ENSMUSG00000047496	Rnf152	24.4277	-0.0403618	0.265526	0.618714	0.834098
ENSMUSG00000097482	Gm17634	0.250439	0.00239752	0.560073	0.973632	1
ENSMUSG00000067017	Capza1-ps1	0.802741	-0.000230821	0.490968	0.997752	1
ENSMUSG00000056536	Pign	151.227	0.117579	0.179325	0.222455	0.626461
ENSMUSG00000101219	Gm20302	0.262036	0.0053659	0.560071	0.941107	1
ENSMUSG00000101656	Gm8004	0.0949179	-0.0227266	0.569611	0.753776	1
ENSMUSG00000026319	Relch	147.103	-0.0319821	0.194334	0.707232	1
ENSMUSG00000104044	Gm37566	1.16694	-0.124418	0.656814	0.210282	1
ENSMUSG00000026321	Tnfrsf11a	56.922	0.0856179	0.237504	0.338986	0.748253
ENSMUSG00000099843	Gm7160	16.2853	-0.0595209	0.217696	0.488847	1
ENSMUSG00000038866	Zcchc2	169.25	0.0412317	0.193498	0.632165	1
ENSMUSG00000101583	Gm20753	0.533119	-0.0649961	0.539109	0.462565	1
ENSMUSG00000044340	Phlpp1	130.053	0.0428961	0.164636	0.635878	1
ENSMUSG00000057329	Bcl2	201.902	0.0450762	0.208652	0.594853	0.963257
ENSMUSG00000054006	D630008O14Rik	0.208635	0.0386274	0.577771	0.604219	1
ENSMUSG00000009905	Kdsr	186.827	-0.00932913	0.170712	0.915801	1
ENSMUSG00000009907	Vps4b	686.684	-0.0146554	0.142394	0.873261	1
ENSMUSG00000067006	Serpinb5	2.60249	0.000111396	0.426878	0.998934	1
ENSMUSG00000083884	Gm15388	0.0886425	-0.0229485	0.56969	0.751529	1
ENSMUSG00000067001	Serpinb7	1.23025	0.203563	0.73939	0.111396	1
ENSMUSG00000062345	Serpinb2	20.2123	0.088407	0.321471	0.325943	0.634038
ENSMUSG00000092572	Serpinb10	9.64551	0.17934	0.411192	0.115529	0.539944
ENSMUSG00000026315	Serpinb8	78.9843	-0.00421841	0.19899	0.959478	1
ENSMUSG00000100041	Gm5702	1.1685	0.0448842	0.504575	0.601212	1
ENSMUSG00000101097	Gm6679	0.0569794	-0.0390143	0.582283	0.595825	1
ENSMUSG00000100831	Gm17847	0.183089	-0.0229485	0.56969	0.751529	1
ENSMUSG00000100025	Gm8141	1.01716	-0.0555186	0.556633	0.507244	1
ENSMUSG00000026312	Cdh7	2.60618	-0.117982	0.52511	0.254643	1
ENSMUSG00000047216	Cdh19	21.6428	0.562535	0.745803	0.0124345	0.117851
ENSMUSG00000100555	Gm8173	0.113959	-0.0517603	0.594933	0.490541	1
ENSMUSG00000038702	Dsel	149.002	-0.0652159	0.189523	0.465582	1
ENSMUSG00000101875	Gm6028	0.923986	-0.0702889	0.53143	0.437433	1
ENSMUSG00000097648	9330185C12Rik	0.0302739	-0.0068648	0.563459	0.923967	1
ENSMUSG00000070695	Cntnap5a	0.197121	0.0216987	0.565967	0.766651	1
ENSMUSG00000099870	Gm7200	0.170938	-0.0603973	0.605418	0.428074	1
ENSMUSG00000026374	Tsn	606.082	-0.0778454	0.165959	0.40228	0.809675
ENSMUSG00000026377	Nifk	301.278	-0.0596261	0.160656	0.517178	0.906718
ENSMUSG00000064302	Clasp1	206.796	0.111533	0.16905	0.24441	0.540741
ENSMUSG00000107722	2900060B14Rik	1.12541	0.0118477	0.455749	0.887338	1
ENSMUSG00000026380	Tfcp2l1	71.7972	-0.128103	0.328699	0.195495	0.507551
ENSMUSG00000048402	Gli2	24.519	0.0547021	0.231179	0.516781	1
ENSMUSG00000100767	Gm3508	0.214466	-0.0617732	0.607217	0.418774	1
ENSMUSG00000101179	Gm29455	0.0616513	-0.0393644	0.582598	0.592705	1
ENSMUSG00000037035	Inhbb	133.719	-0.0110411	0.204284	0.893453	1
ENSMUSG00000004451	Ralb	358.584	-0.0285269	0.18489	0.741241	1
ENSMUSG00000098447	Gm27184	0.567347	0.0783526	0.600816	0.360042	1
ENSMUSG00000098923	Tmem185b	141.28	0.00683538	0.16436	0.939048	1
ENSMUSG00000101731	3830432H09Rik	1.44275	-0.0240686	0.487787	0.773223	1
ENSMUSG00000026383	Epb41l5	263.221	-0.363682	0.401985	0.018006	0.147413
ENSMUSG00000026384	Ptpn4	198.02	0.117073	0.200217	0.222798	0.630367
ENSMUSG00000036975	Tmem177	57.1893	-0.0238328	0.19282	0.778613	1
ENSMUSG00000036962	Cfap221	0.310881	0.0258852	0.566931	0.725463	1
ENSMUSG00000026387	Sctr	30.1667	-0.179219	0.372273	0.110668	0.453949
ENSMUSG00000050777	Tmem37	64.681	-0.0486316	0.247642	0.556475	0.951097
ENSMUSG00000026385	Dbi	1806.22	0.184435	0.298366	0.0953691	0.242016
ENSMUSG00000026388	3110009E18Rik	14.9186	0.110802	0.300429	0.240922	0.550138
ENSMUSG00000026389	Steap3	417.66	0.00228701	0.199898	0.977983	1
ENSMUSG00000036907	C1ql2	8.2741	1.85787	1.91902	0.00153371	0.056224
ENSMUSG00000026390	Marco	1077.07	4.32534	1.74577	2.57415e-05	0.0034531
ENSMUSG00000058665	En1	0.327801	0.0293545	0.570382	0.690416	1
ENSMUSG00000003721	Insig2	361.056	-0.0985815	0.174119	0.296517	0.643569
ENSMUSG00000104253	Gm37174	3.41508	-0.11977	0.383041	0.225219	1
ENSMUSG00000026339	Ccdc93	153.968	0.0352777	0.18809	0.682972	1
ENSMUSG00000081130	Gm8217	0.0919252	-0.0229485	0.56969	0.751529	1
ENSMUSG00000001674	Ddx18	84.3466	-0.00127008	0.174114	0.988418	1
ENSMUSG00000100913	Gm8392	0.136474	-0.0227266	0.569611	0.753776	1
ENSMUSG00000036815	Dpp10	12.5202	0.00689054	0.229129	0.931175	1
ENSMUSG00000102902	Gm38263	0.341877	-0.0798326	0.633052	0.313385	1
ENSMUSG00000026341	Actr3	1410.54	0.17824	0.226214	0.0926277	0.23563
ENSMUSG00000102063	Gm28706	0.179978	0.0171848	0.564142	0.813422	1
ENSMUSG00000026342	Slc35f5	889.138	-0.265164	0.366864	0.0433942	0.157045
ENSMUSG00000026343	Gpr39	56.2024	-0.0601436	0.249283	0.476604	0.875062
ENSMUSG00000026344	Lypd1	6.12152	-0.00470393	0.282182	0.952146	1
ENSMUSG00000049690	Nckap5	27.4925	-0.0856137	0.282818	0.335674	1
ENSMUSG00000104519	Gm37161	0.245502	-0.0291312	0.570639	0.692205	1
ENSMUSG00000102723	Gm37936	0.123303	-0.0532386	0.596623	0.479345	1
ENSMUSG00000036155	Mgat5	127.82	0.0388772	0.224496	0.63785	1
ENSMUSG00000104378	Gm37510	0.696665	-0.0645909	0.603956	0.410892	1
ENSMUSG00000099471	Gm8451	0.864078	-0.0407403	0.519057	0.627735	1
ENSMUSG00000106307	Gm23370	0.113959	-0.0517603	0.594933	0.490541	1
ENSMUSG00000065687	Gm23734	0.0605479	0.00724937	0.562335	0.920038	1
ENSMUSG00000026347	Tmem163	24.216	-0.260525	0.358298	0.0446239	0.232171
ENSMUSG00000026348	Acmsd	0.876947	-0.0760788	0.514875	0.412008	1
ENSMUSG00000102014	2900009J06Rik	3.96092	0.028389	0.333767	0.726532	1
ENSMUSG00000026349	Ccnt2	208.177	-0.0594181	0.227575	0.486225	0.888696
ENSMUSG00000051590	Map3k19	3.34145	0.101581	0.471207	0.301464	1
ENSMUSG00000036104	Rab3gap1	383.622	0.0540362	0.14794	0.559489	0.942271
ENSMUSG00000036086	Zranb3	42.3655	-0.22641	0.322106	0.0600924	0.484625
ENSMUSG00000099760	Gm28800	0.631824	0.0683889	0.587172	0.41375	1
ENSMUSG00000104164	Gm38248	2.53662	-0.0404683	0.41503	0.636819	1
ENSMUSG00000058603	Rpl28-ps1	12.2703	-0.168674	0.448874	0.135502	0.575512
ENSMUSG00000102782	Gm37625	0.375606	-0.0391363	0.577719	0.600294	1
ENSMUSG00000103999	Gm38026	0.402424	-0.0443622	0.583211	0.554859	1
ENSMUSG00000056211	R3hdm1	251.889	-5.13692e-05	0.163972	0.999542	1
ENSMUSG00000102179	Gm37868	0.135803	-0.00455942	0.561165	0.949752	1
ENSMUSG00000026353	Ubxn4	734.974	-0.192359	0.181641	0.0648656	0.196845
ENSMUSG00000026355	Mcm6	338.941	0.265589	0.28805	0.0334127	0.206151
ENSMUSG00000026356	Dars	705.069	-0.0229017	0.166615	0.797722	0.943121
ENSMUSG00000100078	Gm6170	5.36254	-0.069787	0.291918	0.416215	0.932499
ENSMUSG00000045382	Cxcr4	366.052	0.0506899	0.235779	0.543871	0.836154
ENSMUSG00000042581	Thsd7b	0.796667	0.0529468	0.592999	0.486256	1
ENSMUSG00000089648	Gm15790	0.179497	-0.0227257	0.569611	0.753785	1
ENSMUSG00000094122	Rpl31-ps9	0.107965	0.0216984	0.565967	0.766654	1
ENSMUSG00000026401	Cd55b	0.0539823	0.00487781	0.562365	0.946052	1
ENSMUSG00000086825	Gm15675	31.9938	0.0683264	0.341024	0.43068	0.832168
ENSMUSG00000026399	Cd55	360.626	1.58521	0.666212	0.000122221	0.0139985
ENSMUSG00000085526	Gm16083	0.243818	0.00487709	0.562365	0.94606	1
ENSMUSG00000103751	Gm37283	0.512815	-0.0934649	0.655317	0.251388	1
ENSMUSG00000042554	Zp3r	0.0302739	-0.0068648	0.563459	0.923967	1
ENSMUSG00000026405	C4bp	24.4347	-0.0855789	0.404984	0.354598	0.659135
ENSMUSG00000101904	Gm29427	0.0302739	-0.0068648	0.563459	0.923967	1
ENSMUSG00000026409	Pfkfb2	43.1755	-0.0857157	0.228804	0.340127	0.745908
ENSMUSG00000046404	Yod1	81.2777	-0.120907	0.25118	0.209402	0.610031
ENSMUSG00000104515	Gm37163	0.0605479	0.00724937	0.562335	0.920038	1
ENSMUSG00000042510	AA986860	71.7965	-0.280221	0.427699	0.0429838	0.279409
ENSMUSG00000099556	Gm28857	0.204781	-0.0103221	0.560289	0.887408	1
ENSMUSG00000026415	Fcamr	37.0302	0.399301	1.1495	0.0191154	0.180308
ENSMUSG00000086706	Gm15848	2.37488	0.127284	0.516458	0.228633	1
ENSMUSG00000042474	Fcmr	271.889	1.59951	1.98317	0.00187414	0.0455641
ENSMUSG00000016529	Il10	2.88234	0.537738	1.16252	0.021301	1
ENSMUSG00000016528	Mapkapk2	1173.65	0.0737553	0.173483	0.422552	0.520022
ENSMUSG00000102856	Gm37084	0.14095	-0.0344948	0.576909	0.638852	1
ENSMUSG00000016526	Dyrk3	31.2716	-0.143108	0.33911	0.163564	0.545975
ENSMUSG00000026427	Eif2d	361.559	-0.15713	0.222619	0.125339	0.429252
ENSMUSG00000026430	Rassf5	259.891	0.773092	0.744632	0.00435839	0.0799093
ENSMUSG00000042349	Ikbke	121.088	0.101167	0.202691	0.279487	0.720479
ENSMUSG00000102055	Gm28913	0.237688	-0.022727	0.569612	0.753772	1
ENSMUSG00000026425	Srgap2	353.394	-0.0635489	0.17486	0.484216	0.823077
ENSMUSG00000055184	Fam72a	10.5792	-0.0678718	0.261368	0.427801	0.966201
ENSMUSG00000026432	Avpr1b	1.89554	-0.0432213	0.392697	0.612045	1
ENSMUSG00000004552	Ctse	131.784	0.0471524	0.297641	0.565958	0.946015
ENSMUSG00000052688	Rab7b	167.71	0.0109197	0.211637	0.893443	1
ENSMUSG00000042268	Slc26a9	67.9071	-0.00309072	0.278372	0.968523	1
ENSMUSG00000042251	Pm20d1	130.738	-0.340575	0.513295	0.0306857	0.22987
ENSMUSG00000013275	Slc41a1	1341.42	-0.351711	0.491611	0.0266236	0.124756
ENSMUSG00000026433	Rab29	239.293	-0.0539559	0.181808	0.544533	0.767031
ENSMUSG00000026434	Nucks1	444.748	0.0151563	0.145332	0.868848	1
ENSMUSG00000103569	Gm38067	0.0302739	-0.0068648	0.563459	0.923967	1
ENSMUSG00000026435	Slc45a3	43.5965	0.156149	0.278476	0.133235	0.578538
ENSMUSG00000026436	Elk4	92.1186	0.0898511	0.251212	0.318335	0.728683
ENSMUSG00000059149	Mfsd4a	189.522	-1.52827	0.824589	0.000390704	0.0233114
ENSMUSG00000103966	Gm37120	0.428722	-0.00824563	0.556922	0.910654	1
ENSMUSG00000026437	Cdk18	256.371	-0.371523	0.528956	0.0249465	0.165331
ENSMUSG00000099874	Gm29629	0.623192	0.0381959	0.526963	0.644323	1
ENSMUSG00000118219	Gm29695	0.178313	-0.0227256	0.569611	0.753786	1
ENSMUSG00000089808	Gm7241	0.0616513	-0.0393644	0.582598	0.592705	1
ENSMUSG00000042115	Klhdc8a	66.5416	-0.786717	0.882171	0.00608093	0.0978117
ENSMUSG00000009772	Nuak2	132.41	0.0381122	0.209322	0.649514	1
ENSMUSG00000100658	F730311O21Rik	13.924	0.263909	0.617208	0.0682296	0.432354
ENSMUSG00000042066	Tmcc2	87.3624	-0.0238274	0.194021	0.778183	1
ENSMUSG00000042046	Dstyk	175.518	-0.0247279	0.174406	0.778798	1
ENSMUSG00000097760	6030442K20Rik	2.29144	-0.0145039	0.362085	0.858904	1
ENSMUSG00000026439	Rbbp5	186.995	0.031574	0.14191	0.731722	1
ENSMUSG00000048174	Tmem81	21.8287	0.0278127	0.219601	0.733871	1
ENSMUSG00000053024	Cntn2	1.74294	0.0812332	0.507121	0.388303	1
ENSMUSG00000026442	Nfasc	232.517	-0.146997	0.289621	0.150872	0.522589
ENSMUSG00000026443	Lrrn2	56.9263	0.0235194	0.235619	0.769505	1
ENSMUSG00000054387	Mdm4	279.668	-0.0321643	0.229057	0.693092	0.969703
ENSMUSG00000100228	Gm29257	1.73022	0.0245269	0.381884	0.767641	1
ENSMUSG00000026447	Pik3c2b	75.7648	0.0300513	0.219268	0.714167	1
ENSMUSG00000102425	Gm26616	2.70731	0.0437723	0.405069	0.609802	1
ENSMUSG00000046062	Ppp1r15b	1081.12	-0.0788389	0.166156	0.396649	0.513976
ENSMUSG00000041757	Plekha6	300.071	-0.0874714	0.270489	0.327502	0.696236
ENSMUSG00000101693	Gm19461	12.0511	-0.0476672	0.300194	0.562293	1
ENSMUSG00000103421	Golt1a	14.2218	-0.0413906	0.300092	0.611197	1
ENSMUSG00000115958	Gm28040	0.0605479	0.00724937	0.562335	0.920038	1
ENSMUSG00000070645	Ren1	1.98965	0.199449	0.704464	0.119021	1
ENSMUSG00000070644	Etnk2	12.1035	-0.513629	0.764847	0.0168789	0.200518
ENSMUSG00000070643	Sox13	116.335	-0.109556	0.194503	0.249149	0.68995
ENSMUSG00000101004	Gm8596	0.189836	-0.0227269	0.569612	0.753773	1
ENSMUSG00000090553	Snrpe	424.323	-0.203078	0.275956	0.0725592	0.364351
ENSMUSG00000094410	Gm38394	119.387	-0.0217325	0.252259	0.784331	1
ENSMUSG00000051998	Lax1	66.5922	1.94475	1.39616	0.00090668	0.037819
ENSMUSG00000026463	Atp2b4	303.816	0.195823	0.356012	0.0901333	0.362829
ENSMUSG00000103166	Gm10537	0.0302739	-0.0068648	0.563459	0.923967	1
ENSMUSG00000041577	Prelp	755.607	0.0844421	0.219476	0.348253	0.459734
ENSMUSG00000100987	Gm1627	0.198125	-0.039365	0.582599	0.5927	1
ENSMUSG00000041559	Fmod	256.615	0.0458777	0.201589	0.592095	1
ENSMUSG00000020423	Btg2	1103.06	-0.00389299	0.21405	0.961703	0.756394
ENSMUSG00000102380	Gm38140	0.125192	-0.00686526	0.563459	0.923962	1
ENSMUSG00000073559	Gm8618	0.721289	-0.010234	0.440006	0.902646	1
ENSMUSG00000026450	Chit1	0.551833	-0.00411856	0.555417	0.955372	1
ENSMUSG00000064246	Chil1	37.007	-0.0425944	0.293845	0.601055	0.972226
ENSMUSG00000042451	Mybph	0.365028	0.0430376	0.581999	0.565856	1
ENSMUSG00000042429	Adora1	282.381	-0.0966702	0.193354	0.300112	0.710471
ENSMUSG00000026458	Ppfia4	147.788	-0.00619084	0.182459	0.942549	1
ENSMUSG00000042305	Tmem183a	706.379	-0.367855	0.328775	0.0116818	0.139022
ENSMUSG00000026456	Cyb5r1	235.998	-0.210363	0.233858	0.0587576	0.328087
ENSMUSG00000026457	Adipor1	1522.58	-0.128261	0.182016	0.188765	0.349277
ENSMUSG00000101061	Platr1	0.0370759	-0.0068648	0.563459	0.923967	1
ENSMUSG00000102722	Gm37935	0.459626	-0.0185047	0.560256	0.802189	1
ENSMUSG00000026455	Klhl12	120.146	-0.0862589	0.184364	0.350837	0.759551
ENSMUSG00000042229	Rabif	196.509	0.044225	0.165417	0.625334	0.988425
ENSMUSG00000077202	Gm25612	0.246605	-0.0693734	0.617586	0.370779	1
ENSMUSG00000096712	Gm15454	0.386187	0.0107715	0.555524	0.884217	1
ENSMUSG00000042207	Kdm5b	272.024	-0.0775919	0.18304	0.396506	0.804123
ENSMUSG00000026452	Syt2	2.47104	0.0597296	0.43154	0.501729	1
ENSMUSG00000073557	Ppp1r12b	352.079	0.15214	0.329716	0.145595	0.448735
ENSMUSG00000103976	Gm37677	1.13858	-0.0324602	0.530237	0.689415	1
ENSMUSG00000101168	Gm28892	0.398856	-0.0849028	0.641086	0.288729	1
ENSMUSG00000026429	Ube2t	19.0915	-0.157603	0.276519	0.130567	0.489254
ENSMUSG00000042793	Lgr6	2.96686	-0.00245867	0.361298	0.975862	1
ENSMUSG00000097993	Ptprv	7.34671	-0.0372035	0.29898	0.645565	1
ENSMUSG00000031506	Ptpn7	86.2596	0.708217	0.776594	0.00649869	0.0991566
ENSMUSG00000026426	Arl8a	316.871	0.0102223	0.148554	0.911092	1
ENSMUSG00000085311	Gm15445	2.11895	-0.0600072	0.454396	0.502548	1
ENSMUSG00000026424	Gpr37l1	14.1036	0.447493	0.808905	0.0263104	0.211178
ENSMUSG00000079139	Gm4204	7.82094	0.214695	0.453566	0.0844339	0.464161
ENSMUSG00000003051	Elf3	198.834	-0.0863014	0.312314	0.334239	1
ENSMUSG00000041926	Rnpep	584.859	-0.00488944	0.156272	0.956994	1
ENSMUSG00000062580	Timm17a	304.44	-0.0817094	0.170595	0.379398	0.735492
ENSMUSG00000048096	Lmod1	126.677	0.441275	0.699106	0.0224707	0.206151
ENSMUSG00000041889	Shisa4	124.112	-0.0245176	0.216876	0.764317	1
ENSMUSG00000041879	Ipo9	383.116	0.0809999	0.183245	0.378114	0.782653
ENSMUSG00000100620	Gm28277	0.0616513	-0.0393644	0.582598	0.592705	1
ENSMUSG00000009418	Nav1	399.743	-0.0743926	0.211567	0.402091	0.755738
ENSMUSG00000104524	Gm37333	8.04804	-0.928269	1.54907	0.00704628	0.124258
ENSMUSG00000054412	Gm4793	0.289855	-0.0352496	0.575465	0.634103	1
ENSMUSG00000026421	Csrp1	3146.01	-0.0263552	0.188833	0.758128	0.678938
ENSMUSG00000041801	Phlda3	651.252	0.0592489	0.219016	0.490143	0.887103
ENSMUSG00000026418	Tnni1	2.60078	0.011601	0.38828	0.888288	1
ENSMUSG00000041782	Lad1	205.734	-0.143143	0.249788	0.155221	0.529652
ENSMUSG00000026414	Tnnt2	21.4619	0.157925	0.678232	0.161719	0.539674
ENSMUSG00000026413	Pkp1	0.656375	0.0152052	0.491899	0.853696	1
ENSMUSG00000051985	Igfn1	0.681297	-0.0728961	0.551972	0.417124	1
ENSMUSG00000026411	Tmem9	574.115	-0.364938	0.336227	0.0126968	0.145022
ENSMUSG00000026407	Cacna1s	14.4366	2.51073	1.81283	0.000586624	0.0299493
ENSMUSG00000086264	Gm15850	0.396004	0.0168428	0.552344	0.822897	1
ENSMUSG00000041642	Kif21b	216.666	0.861253	0.870379	0.00436834	0.0676274
ENSMUSG00000087230	Mroh3	0.394909	-0.0136336	0.55886	0.852922	1
ENSMUSG00000041605	Inava	63.6796	-0.117498	0.365735	0.228724	0.646417
ENSMUSG00000102941	Gm37552	0.0605479	0.00724937	0.562335	0.920038	1
ENSMUSG00000097433	Gm26781	0.273194	0.0459853	0.585063	0.541212	1
ENSMUSG00000052759	Gpr25	0.91081	0.126572	0.664766	0.202046	1
ENSMUSG00000041570	Camsap2	235.846	0.202271	0.185489	0.0553214	0.317857
ENSMUSG00000097403	9230116N13Rik	6.10577	0.0134062	0.275675	0.864579	1
ENSMUSG00000026404	Ddx59	46.7832	-0.00171744	0.204615	0.98333	1
ENSMUSG00000041498	Kif14	15.2919	0.149625	0.320737	0.149101	0.521128
ENSMUSG00000099337	Gm29486	0.455835	-0.0894046	0.648472	0.268449	1
ENSMUSG00000104509	Gm33994	1.10244	0.158706	0.686383	0.15821	1
ENSMUSG00000097229	Platr23	0.123303	-0.0532386	0.596623	0.479345	1
ENSMUSG00000041483	Zfp281	179.707	-0.0475501	0.172571	0.596343	0.964157
ENSMUSG00000097113	Gm19705	9.19051	-0.0966307	0.342785	0.29508	0.796188
ENSMUSG00000097448	Platr22	0.394628	0.0307453	0.571353	0.677035	1
ENSMUSG00000092912	Gm24086	0.113959	-0.0517603	0.594933	0.490541	1
ENSMUSG00000104360	Gm8762	0.239503	-0.0227257	0.569611	0.753785	1
ENSMUSG00000103953	Gm29718	4.20872	0.0472836	0.424045	0.586104	1
ENSMUSG00000026398	Nr5a2	461.822	-0.217421	0.37162	0.0727876	0.365182
ENSMUSG00000103038	Gm37124	0.525661	-0.0485944	0.590175	0.517031	1
ENSMUSG00000102277	A130050O07Rik	0.664185	-0.0319004	0.567974	0.670016	1
ENSMUSG00000102142	Gm26930	0.0302739	-0.0068648	0.563459	0.923967	1
ENSMUSG00000104145	D130019J16Rik	3.46795	-0.245168	0.781145	0.0847486	1
ENSMUSG00000103427	Gm37534	0.520649	0.0219079	0.566066	0.764513	1
ENSMUSG00000098206	Mir181a-1hg	2.31119	-0.0450295	0.421414	0.602518	1
ENSMUSG00000104197	Gm37632	0.346548	-0.0802559	0.633711	0.31125	1
ENSMUSG00000026395	Ptprc	1165.91	1.85168	1.0182	0.000397132	0.0145003
ENSMUSG00000104291	A130071D04Rik	11.3481	-0.597616	1.12712	0.0183205	0.208168
ENSMUSG00000099459	Gm28556	0.141521	0.0285083	0.569816	0.69863	1
ENSMUSG00000102822	1700113B19Rik	0.0605479	0.00724937	0.562335	0.920038	1
ENSMUSG00000026394	Atp6v1g3	0.0539823	0.00487781	0.562365	0.946052	1
ENSMUSG00000026393	Nek7	818.893	0.175438	0.185586	0.0883229	0.229614
ENSMUSG00000102651	Gm37080	0.0302739	-0.0068648	0.563459	0.923967	1
ENSMUSG00000019230	Lhx9	0.111228	0.0219093	0.566067	0.7645	1
ENSMUSG00000079283	2310009B15Rik	47.4852	-0.262597	0.299419	0.0363285	0.253608
ENSMUSG00000102365	Gm37045	1.38939	-0.306803	0.925812	0.0522193	1
ENSMUSG00000056268	Dennd1b	202.492	0.0321128	0.171122	0.71821	1
ENSMUSG00000104436	Gm37423	0.241933	-0.0688157	0.616808	0.374099	1
ENSMUSG00000104900	4930596I21Rik	0.709672	-0.070252	0.617835	0.367198	1
ENSMUSG00000085361	Gm16305	0.304712	-0.0607477	0.605873	0.425689	1
ENSMUSG00000102157	Gm37470	0.409421	-0.0227274	0.569612	0.753768	1
ENSMUSG00000105936	Gm43544	1.16138	-0.146653	0.732839	0.133431	1
ENSMUSG00000102243	Gm37718	0.87041	-0.0621245	0.594313	0.435241	1
ENSMUSG00000063681	Crb1	22.7496	-0.280852	0.661287	0.0631648	0.281374
ENSMUSG00000033964	Zbtb41	235.113	-0.0216964	0.176417	0.804225	1
ENSMUSG00000033952	Aspm	28.0852	0.0156131	0.221033	0.846746	1
ENSMUSG00000026368	F13b	0.475376	-0.0227275	0.569612	0.753767	1
ENSMUSG00000057037	Cfhr1	0.713064	-0.0227278	0.569612	0.753764	1
ENSMUSG00000070594	Gm4788	0.805806	-0.00906772	0.531863	0.907428	1
ENSMUSG00000033898	Cfhr2	1.25028	-0.0482634	0.571471	0.541042	1
ENSMUSG00000089991	Gm16332	0.732147	-0.0664917	0.610733	0.392779	1
ENSMUSG00000104496	Gm5837	0.0269911	-0.0068648	0.563459	0.923967	1
ENSMUSG00000085867	Gm5834	2.81629	0.181609	0.549238	0.132097	1
ENSMUSG00000103691	Gm38019	0.0908218	0.0171845	0.564142	0.813425	1
ENSMUSG00000026365	Cfh	764.678	0.0691374	0.18582	0.443593	0.516029
ENSMUSG00000052726	Kcnt2	12.342	-0.0731172	0.280016	0.397558	0.936245
ENSMUSG00000101795	Gm5835	5.79113	-0.0261259	0.257792	0.742871	1
ENSMUSG00000026361	Cdc73	326.331	0.0209816	0.145522	0.81931	1
ENSMUSG00000033849	B3galt2	284.096	0.858811	1.36237	0.00921299	0.121878
ENSMUSG00000018196	Glrx2	253.932	-0.241684	0.258507	0.0408593	0.285528
ENSMUSG00000018199	Ro60	222.942	-0.26093	0.223026	0.025121	0.206151
ENSMUSG00000018189	Uchl5	474.301	-0.302684	0.322492	0.0245027	0.216125
ENSMUSG00000100455	Gm29170	4.24667	-0.0453165	0.343941	0.586687	1
ENSMUSG00000026360	Rgs2	371.347	0.0154492	0.203389	0.851882	0.991237
ENSMUSG00000051079	Rgs13	60.291	2.504	2.31302	0.000427765	0.0211252
ENSMUSG00000026358	Rgs1	66.1297	0.138006	0.385849	0.1806	0.583463
ENSMUSG00000100441	Gm7266	4.28259	-0.233192	0.541687	0.0801771	1
ENSMUSG00000026357	Rgs18	48.1037	-0.0550934	0.218004	0.518367	0.912299
ENSMUSG00000099617	Gm6550	0.0269911	-0.0068648	0.563459	0.923967	1
ENSMUSG00000097130	Gm5262	0.396465	0.0557141	0.557487	0.505475	1
ENSMUSG00000090323	Gm5263	0.152815	-0.0393644	0.582598	0.592705	1
ENSMUSG00000035131	Brinp3	1.90463	0.0338882	0.422747	0.690782	1
ENSMUSG00000099842	Gm4034	3.99309	-0.149457	0.40496	0.160594	1
ENSMUSG00000056220	Pla2g4a	123.891	0.142727	0.214071	0.153501	0.529652
ENSMUSG00000097028	Ptgs2os	1.07954	0.00581422	0.469259	0.944206	1
ENSMUSG00000032487	Ptgs2	15.4513	0.0214777	0.301288	0.787011	1
ENSMUSG00000101199	Gm9687	0.342962	-0.00686491	0.563459	0.923966	1
ENSMUSG00000097754	Ptgs2os2	1.75122	0.123236	0.630658	0.226915	1
ENSMUSG00000099875	Rbm3-ps	0.315028	-0.00686584	0.563459	0.923956	1
ENSMUSG00000006007	Pdc	0.0616513	-0.0393644	0.582598	0.592705	1
ENSMUSG00000006010	Odr4	367.28	-0.181536	0.209376	0.0850828	0.352568
ENSMUSG00000006005	Tpr	505.683	0.107696	0.221915	0.252242	0.581972
ENSMUSG00000006014	Prg4	67.6624	0.063959	0.289001	0.450442	0.851776
ENSMUSG00000066842	Hmcn1	37.5253	-0.0428224	0.26881	0.598817	0.971203
ENSMUSG00000099622	Gm29188	0.161947	0.0320519	0.572311	0.664603	1
ENSMUSG00000097426	Gm8941	1.27368	0.0400229	0.427639	0.641649	1
ENSMUSG00000102095	C730036E19Rik	0.0908218	0.0171845	0.564142	0.813425	1
ENSMUSG00000100954	Gm10138	8.23913	-0.0765214	0.331759	0.383993	0.915125
ENSMUSG00000023150	Ivns1abp	1710.51	-0.184923	0.223744	0.0834948	0.229329
ENSMUSG00000052748	Swt1	135.996	-0.308051	0.326679	0.023441	0.23705
ENSMUSG00000053286	Trmt1l	142.266	0.0243775	0.167679	0.784691	1
ENSMUSG00000103928	Gm37893	13.6055	-0.125729	0.410348	0.214082	0.521781
ENSMUSG00000026484	Rnf2	369.061	-0.0349372	0.155973	0.702082	0.97403
ENSMUSG00000103238	Gm36527	0.150808	-0.039364	0.582598	0.592709	1
ENSMUSG00000100551	Gm19503	6.88545	-0.0540801	0.337192	0.521074	1
ENSMUSG00000026483	Fam129a	1036.08	-0.123626	0.186516	0.202758	0.367973
ENSMUSG00000100594	2810414N06Rik	17.2244	0.464987	0.593273	0.0150972	0.186446
ENSMUSG00000043019	Edem3	886.108	-0.209845	0.30975	0.0713155	0.204707
ENSMUSG00000032666	1700025G04Rik	154.854	0.129909	0.196916	0.18451	0.605166
ENSMUSG00000102090	Gm8964	0.179497	-0.0227257	0.569611	0.753785	1
ENSMUSG00000014980	Tsen15	32.2488	-0.00658254	0.219063	0.934921	1
ENSMUSG00000032649	Colgalt2	32.6945	-0.0539076	0.199133	0.535001	1
ENSMUSG00000026482	Rgl1	424.968	0.414437	0.265172	0.00326431	0.0679507
ENSMUSG00000080950	Gm7278	1.76266	-0.0548266	0.496873	0.534468	1
ENSMUSG00000055547	Apobec4	0.0809734	0.0145662	0.563364	0.841082	1
ENSMUSG00000008475	Arpc5	1842.71	0.11528	0.165839	0.230487	0.383396
ENSMUSG00000026480	Ncf2	145.924	0.0833802	0.235473	0.349835	1
ENSMUSG00000042772	Smg7	217.438	0.0598919	0.20667	0.490943	0.732272
ENSMUSG00000100394	Gm28791	0.745404	-0.106957	0.679118	0.202291	1
ENSMUSG00000100702	Gm8976	5.21484	0.144914	0.488705	0.183745	0.668284
ENSMUSG00000042751	Nmnat2	4.65131	0.0554306	0.339591	0.51217	1
ENSMUSG00000026479	Lamc2	195.572	-0.0901218	0.306462	0.317047	0.758683
ENSMUSG00000026478	Lamc1	1006.11	0.0934238	0.187587	0.315946	0.449927
ENSMUSG00000079138	Gm8818	0.0302739	-0.0068648	0.563459	0.923967	1
ENSMUSG00000073538	E330020D12Rik	3.3539	0.0143817	0.394346	0.862299	1
ENSMUSG00000042708	Shcbp1l	1.01202	0.0832456	0.556961	0.369881	1
ENSMUSG00000042699	Dhx9	707.694	0.0853463	0.147317	0.363335	0.768008
ENSMUSG00000042684	Npl	77.9563	0.089951	0.217284	0.323363	0.746493
ENSMUSG00000099858	Gm6652	0.166748	-0.00686526	0.563459	0.923962	1
ENSMUSG00000042671	Rgs8	4.17348	0.0324908	0.327282	0.689317	1
ENSMUSG00000026475	Rgs16	28.5848	0.0129247	0.206309	0.875125	1
ENSMUSG00000066800	Rnasel	139.218	0.0984552	0.243764	0.283944	0.698792
ENSMUSG00000100183	Gm28512	0.532233	-0.00891904	0.492306	0.913439	1
ENSMUSG00000042641	Rgsl1	0.888674	0.0632625	0.459355	0.482881	1
ENSMUSG00000045968	Teddm2	1.22593	-0.165357	0.601775	0.160107	1
ENSMUSG00000102459	Gm38352	0.129001	-0.00663835	0.561795	0.926848	1
ENSMUSG00000099227	Mir8114	0.0891564	-0.0227258	0.569611	0.753784	1
ENSMUSG00000026473	Glul	2292.32	0.280785	0.385795	0.0387372	0.152769
ENSMUSG00000100014	Gm29290	0.0302739	-0.0068648	0.563459	0.923967	1
ENSMUSG00000101903	Gm29291	1.71111	-0.156055	0.541759	0.170225	1
ENSMUSG00000100627	A830008E24Rik	1.05021	0.0224239	0.463761	0.79002	1
ENSMUSG00000004110	Cacna1e	11.9055	0.0891614	0.418493	0.341398	0.865743
ENSMUSG00000101880	Gm29282	0.0919252	-0.0229485	0.56969	0.751529	1
ENSMUSG00000096950	Gm9530	2.19698	0.318475	0.843248	0.0558475	1
ENSMUSG00000056708	Ier5	406.133	0.182885	0.258981	0.0918104	0.366436
ENSMUSG00000026471	Mr1	153.058	0.0897434	0.199699	0.329024	1
ENSMUSG00000026470	Stx6	388.403	0.0277827	0.159692	0.759161	1
ENSMUSG00000104181	Gm8850	0.162794	0.00317616	0.560046	0.965085	1
ENSMUSG00000033722	BC034090	202.206	-0.317599	0.520431	0.0375322	0.217661
ENSMUSG00000103670	Gm37622	0.437569	-0.0393658	0.582599	0.592692	1
ENSMUSG00000026469	Xpr1	252.898	0.177949	0.192448	0.0863398	0.401037
ENSMUSG00000073535	Gm5532	2.06675	-0.0107326	0.394136	0.89683	1
ENSMUSG00000033701	Acbd6	319.111	-0.12155	0.220339	0.207941	0.60814
ENSMUSG00000026468	Lhx4	0.473294	-0.0283002	0.553064	0.713273	1
ENSMUSG00000033684	Qsox1	2325.11	-0.410651	0.444233	0.0139321	0.0840177
ENSMUSG00000033671	Cep350	240.055	0.0643549	0.21392	0.459597	0.903621
ENSMUSG00000102837	Gm37383	0.0569794	-0.0390143	0.582283	0.595825	1
ENSMUSG00000102833	Gm9694	0.207559	-0.0133069	0.561304	0.855294	1
ENSMUSG00000026466	Tor1aip1	654.307	0.237256	0.195226	0.0311358	0.246834
ENSMUSG00000102964	9430034N14Rik	0.74106	-0.0224279	0.493937	0.78698	1
ENSMUSG00000050565	Tor1aip2	770.951	0.0278328	0.148623	0.761745	0.679673
ENSMUSG00000015484	Fam163a	20.3921	-0.120858	0.320105	0.213254	0.615483
ENSMUSG00000060985	Tdrd5	5.44986	-0.0369104	0.337946	0.653188	1
ENSMUSG00000026602	Nphs2	0.385897	0.0196404	0.565061	0.787827	1
ENSMUSG00000026601	Axdnd1	0.632761	0.0312473	0.571716	0.672242	1
ENSMUSG00000078193	Gm2000	58.7741	-2.08551	0.672155	2.48022e-05	0.00630317
ENSMUSG00000026600	Soat1	351.733	-0.0326174	0.18391	0.707217	0.976682
ENSMUSG00000101523	Csnk2a3	0.141236	-0.000543091	0.560412	0.994018	1
ENSMUSG00000026596	Abl2	230.24	3.91768e-05	0.170351	0.999646	1
ENSMUSG00000104293	Gm38043	2.29266	-0.104176	0.455688	0.289342	1
ENSMUSG00000060519	Tor3a	261.631	0.259414	0.302088	0.0381745	0.259563
ENSMUSG00000033557	Fam20b	916.296	-0.113219	0.202774	0.235321	0.388228
ENSMUSG00000046057	Gm15428	0.0269911	-0.0068648	0.563459	0.923967	1
ENSMUSG00000026594	Ralgps2	292.872	0.16545	0.223785	0.111234	0.403756
ENSMUSG00000101964	Gm28693	0.61319	-0.0261872	0.546747	0.736116	1
ENSMUSG00000033544	Angptl1	88.52	-0.309775	0.52495	0.0403721	0.276184
ENSMUSG00000103303	Gm37802	0.692491	-0.0306039	0.540207	0.700462	1
ENSMUSG00000102960	Gm37943	0.113959	-0.0517603	0.594933	0.490541	1
ENSMUSG00000101905	4930439D14Rik	0.272465	0.0458407	0.584908	0.542401	1
ENSMUSG00000101768	Gm28694	0.18385	-0.0213582	0.566196	0.769864	1
ENSMUSG00000103325	Gm10531	0.540658	-0.0393634	0.582597	0.592714	1
ENSMUSG00000070565	Rasal2	95.6825	0.000838029	0.192156	0.992049	1
ENSMUSG00000102326	Gm37788	2.7109	-0.116092	0.568271	0.259572	1
ENSMUSG00000087632	Gm6058	8.8587	-1.8615	2.18266	0.000985344	0.045478
ENSMUSG00000103808	Gm37060	0.512815	-0.0934649	0.655317	0.251388	1
ENSMUSG00000049881	2810025M15Rik	108.602	-0.196452	0.278966	0.0795198	0.450992
ENSMUSG00000033488	Cryzl2	87.6577	0.0356918	0.179542	0.684341	1
ENSMUSG00000026589	Sec16b	79.904	-0.0325189	0.199762	0.700162	1
ENSMUSG00000103501	Gm7412	0.0908218	0.0171845	0.564142	0.813425	1
ENSMUSG00000004031	Brinp2	5.45612	0.512912	1.16595	0.0221114	0.228406
ENSMUSG00000026587	Astn1	17.1666	3.96342	2.16532	5.58328e-05	0.00722823
ENSMUSG00000073530	Pappa2	64.7997	-0.0401611	0.303947	0.621541	1
ENSMUSG00000047661	1600012P17Rik	0.644674	0.0603534	0.602432	0.432837	1
ENSMUSG00000104014	4930562F17Rik	0.0891564	-0.0227258	0.569611	0.753784	1
ENSMUSG00000061992	Gm4953	0.725636	0.0205246	0.533862	0.794515	1
ENSMUSG00000040782	Cop1	150.472	-0.137585	0.197864	0.164472	0.57326
ENSMUSG00000103572	Gm37115	0.0976238	0.0188361	0.56474	0.796172	1
ENSMUSG00000015829	Tnr	16.5012	-0.122403	0.35096	0.212869	0.701715
ENSMUSG00000088145	Gm24719	0.0605479	0.00724937	0.562335	0.920038	1
ENSMUSG00000090394	4930523C07Rik	198.413	0.456899	0.509705	0.0123222	0.142876
ENSMUSG00000026729	4930562F07Rik	0.599039	0.0072502	0.562335	0.920029	1
ENSMUSG00000026725	Tnn	1.14666	0.154561	0.640434	0.174432	1
ENSMUSG00000058267	Mrps14	450.288	-0.202546	0.251843	0.0691853	0.375783
ENSMUSG00000014226	Cacybp	417.438	0.0124813	0.142343	0.891918	0.988986
ENSMUSG00000103006	4933417C20Rik	0.464826	-0.0823101	0.636938	0.30109	1
ENSMUSG00000026721	Rabgap1l	308.345	0.123493	0.182655	0.203175	0.602481
ENSMUSG00000103693	Gm37529	1.06553	-0.111012	0.628949	0.250573	1
ENSMUSG00000104026	Gm37212	0.142625	-0.001739	0.560536	0.980842	1
ENSMUSG00000118401	Gpr52	1.19788	0.104622	0.606578	0.278071	1
ENSMUSG00000103432	6720464F23Rik	0.0539823	0.00487781	0.562365	0.946052	1
ENSMUSG00000103200	Gm37328	0.195484	0.0367843	0.576135	0.620769	1
ENSMUSG00000103632	Gm38329	1.0925	0.0288506	0.481412	0.732414	1
ENSMUSG00000102852	Gm37083	0.0302739	-0.0068648	0.563459	0.923967	1
ENSMUSG00000103631	Gm38060	0.0809734	0.0145662	0.563364	0.841082	1
ENSMUSG00000057499	Gm6177	0.936575	-0.137485	0.669988	0.186736	1
ENSMUSG00000040423	Rc3h1	215.607	-0.0106699	0.169816	0.903967	1
ENSMUSG00000103343	Gm37052	0.324515	-0.0557033	0.598174	0.463186	1
ENSMUSG00000103739	Gm37653	0.153577	-0.0358628	0.577992	0.626236	1
ENSMUSG00000026715	Serpinc1	8.98805	-0.000709139	0.350167	0.992992	1
ENSMUSG00000103222	Gm37729	0.341877	-0.0798326	0.633052	0.313385	1
ENSMUSG00000103680	Gm37072	0.398856	-0.0849028	0.641086	0.288729	1
ENSMUSG00000043467	Zbtb37	81.326	-0.00395498	0.206258	0.961533	1
ENSMUSG00000053332	Gas5	1349.25	-0.42058	0.44275	0.0127028	0.0799093
ENSMUSG00000064440	Gm26224	0.762366	0.00938922	0.555621	0.898812	1
ENSMUSG00000080463	Gm22489	1.30116	0.0102035	0.455593	0.902808	1
ENSMUSG00000064816	Gm22357	4.53307	-0.0246597	0.368046	0.764798	1
ENSMUSG00000084667	Gm23212	5.18066	0.00126463	0.323614	0.987317	1
ENSMUSG00000077220	Snord78	7.4415	-0.0549217	0.325627	0.513212	1
ENSMUSG00000065160	Gm50452	1.27201	-0.0388107	0.441288	0.65212	1
ENSMUSG00000065735	Snord80	0.0302739	-0.0068648	0.563459	0.923967	1
ENSMUSG00000064968	Snord47	1.75779	-0.0324856	0.504341	0.697769	1
ENSMUSG00000065228	Gm25789	3.75732	-0.00776753	0.399007	0.925306	1
ENSMUSG00000026709	Dars2	98.8986	0.0460081	0.161497	0.613841	0.980609
ENSMUSG00000026708	Cenpl	39.1824	0.0390901	0.188999	0.651614	1
ENSMUSG00000026705	Klhl20	106.834	0.249512	0.265652	0.0377245	0.259475
ENSMUSG00000044835	Ankrd45	2.91369	-0.0920213	0.475192	0.339412	1
ENSMUSG00000026701	Prdx6	1290.46	-0.039124	0.165446	0.664738	0.636952
ENSMUSG00000026700	Tnfsf4	1.05885	0.0745091	0.536308	0.415195	1
ENSMUSG00000066755	Tnfsf18	0.944418	-0.00554167	0.4756	0.946661	1
ENSMUSG00000040323	Gm15429	1.05065	-0.154917	0.672705	0.166644	1
ENSMUSG00000000817	Fasl	5.29712	0.699445	1.09942	0.012631	0.168907
ENSMUSG00000103625	Gm37357	0.114245	-0.00969444	0.563065	0.893217	1
ENSMUSG00000040297	Suco	310.567	-0.0409692	0.155856	0.6546	1
ENSMUSG00000103158	Gm31925	0.0302739	-0.0068648	0.563459	0.923967	1
ENSMUSG00000026698	Pigc	188.999	-0.0519187	0.172021	0.564843	0.945226
ENSMUSG00000040265	Dnm3	23.7806	0.0153069	0.203934	0.85309	1
ENSMUSG00000090260	2810442N19Rik	0.0908218	0.0171845	0.564142	0.813425	1
ENSMUSG00000078190	Dnm3os	24.6624	-0.0516011	0.330699	0.537478	1
ENSMUSG00000026694	Eef1aknmt	118.997	-0.148261	0.192687	0.139146	0.632257
ENSMUSG00000026696	Vamp4	329.35	-0.0692289	0.189894	0.440958	0.842536
ENSMUSG00000026697	Myoc	12.7452	0.22414	0.531919	0.0859745	0.398422
ENSMUSG00000040225	Prrc2c	352.806	0.111766	0.222883	0.238277	0.6072
ENSMUSG00000098259	Gm27616	0.862801	-0.0375107	0.570764	0.620515	1
ENSMUSG00000026692	Fmo4	8.86208	0.0268752	0.258436	0.735946	1
ENSMUSG00000040181	Fmo1	512.507	1.49187	1.0668	0.00108126	0.03634
ENSMUSG00000040170	Fmo2	449.738	0.0237902	0.192487	0.779126	0.953105
ENSMUSG00000095576	Fmo6	0.121096	0.0244308	0.567357	0.738968	1
ENSMUSG00000026691	Fmo3	1.78027	0.107482	0.569521	0.283299	1
ENSMUSG00000026586	Prrx1	235.072	-0.0414088	0.222414	0.618128	0.85605
ENSMUSG00000092188	Gm20471	0.0269911	-0.0068648	0.563459	0.923967	1
ENSMUSG00000040124	Gorab	74.7981	-0.0197962	0.175362	0.821303	1
ENSMUSG00000102117	Rpsa-ps1	9.24342	-0.140485	0.377356	0.174025	0.643909
ENSMUSG00000026585	Kifap3	199.428	-0.0227526	0.178205	0.794254	1
ENSMUSG00000026584	Scyl3	182.062	0.0334843	0.163567	0.710707	1
ENSMUSG00000041406	BC055324	21.177	0.134229	0.302784	0.178561	0.676917
ENSMUSG00000041396	Mettl18	43.9576	-0.134742	0.239985	0.173355	0.556413
ENSMUSG00000026582	Sele	1.49487	0.0753185	0.496945	0.417149	1
ENSMUSG00000026581	Sell	524.9	3.39295	1.58621	0.000115551	0.0113447
ENSMUSG00000026580	Selp	63.4022	-0.0484446	0.241732	0.558953	0.806186
ENSMUSG00000090081	Gm16587	1.2915	-0.0882415	0.591838	0.333701	1
ENSMUSG00000086593	Gm16548	0.718509	-0.0227251	0.569611	0.753791	1
ENSMUSG00000026579	F5	38.0476	0.0108586	0.264289	0.890032	1
ENSMUSG00000040918	Slc19a2	277.746	-0.157604	0.318256	0.135045	0.405733
ENSMUSG00000026578	Ccdc181	101.002	-0.247634	0.30447	0.0445085	0.299557
ENSMUSG00000026577	Blzf1	156.65	-0.126284	0.178224	0.194482	0.619546
ENSMUSG00000026575	Nme7	76.3239	0.0574944	0.192639	0.513902	0.904253
ENSMUSG00000103493	Gm37411	0.323192	-0.00885353	0.558106	0.903821	1
ENSMUSG00000026576	Atp1b1	809.77	-0.149653	0.315134	0.148451	0.305951
ENSMUSG00000104011	Gm32391	0.862943	0.00856587	0.492918	0.916797	1
ENSMUSG00000097281	Gm26685	0.433068	0.0467868	0.578544	0.543571	1
ENSMUSG00000102389	D630023O14Rik	0.547229	-0.0134768	0.55738	0.855177	1
ENSMUSG00000103383	Gm37754	0.679471	0.0146146	0.563063	0.840723	1
ENSMUSG00000102761	Gm37184	0.113959	-0.0517603	0.594933	0.490541	1
ENSMUSG00000026574	Dpt	1623.68	0.0560245	0.180664	0.530864	0.559586
ENSMUSG00000103659	Gm32569	0.171795	0.0335276	0.573444	0.650732	1
ENSMUSG00000104117	Gm20743	1.89051	-0.0193868	0.397004	0.815886	1
ENSMUSG00000103320	Gm37403	0.0908218	0.0171845	0.564142	0.813425	1
ENSMUSG00000026573	Xcl1	14.7324	0.64014	1.09217	0.0155217	0.191673
ENSMUSG00000040848	Sft2d2	978.396	-0.0197029	0.149319	0.82969	0.686251
ENSMUSG00000040843	Tiprl	240.055	0.00159525	0.140751	0.98614	1
ENSMUSG00000102302	Gm38190	6.8226	-0.0655563	0.385283	0.456524	0.986184
ENSMUSG00000040836	Gpr161	28.236	-0.0467536	0.228855	0.574758	1
ENSMUSG00000026571	Dcaf6	233.074	-0.023092	0.151559	0.800685	0.958044
ENSMUSG00000026568	Mpc2	1003.21	0.0291347	0.199024	0.729478	0.670026
ENSMUSG00000103763	Gm37860	0.184954	-0.0620264	0.607552	0.417082	1
ENSMUSG00000026567	Adcy10	7.80788	1.16213	1.81629	0.00333244	0.0800768
ENSMUSG00000026566	Mpzl1	204.193	-0.0901438	0.259461	0.316422	0.640139
ENSMUSG00000103098	Gm37559	0.369908	-0.08231	0.636938	0.301091	1
ENSMUSG00000104517	Gm18407	0.0269911	-0.0068648	0.563459	0.923967	1
ENSMUSG00000040723	Rcsd1	253.069	0.929244	0.704434	0.00185062	0.0530507
ENSMUSG00000040713	Creg1	1188.79	-0.130496	0.173896	0.181629	0.341756
ENSMUSG00000089829	Gm16565	2.8269	0.143369	0.529372	0.193062	1
ENSMUSG00000005763	Cd247	96.3918	3.19289	1.43392	0.00012166	0.0145003
ENSMUSG00000102363	Gm32999	0.179497	-0.0227257	0.569611	0.753785	1
ENSMUSG00000103768	Gm37856	0.168512	0.0330433	0.573066	0.655265	1
ENSMUSG00000102154	Gm37469	0.694506	0.0447758	0.555688	0.578637	1
ENSMUSG00000026565	Pou2f1	130.751	0.00638043	0.173534	0.941968	1
ENSMUSG00000026564	Dusp27	2.434	0.12129	0.588227	0.243792	1
ENSMUSG00000040612	Ildr2	278.61	-0.0120149	0.206268	0.883806	0.955982
ENSMUSG00000091393	5330438I03Rik	0.0302739	-0.0068648	0.563459	0.923967	1
ENSMUSG00000103400	Gm15853	5.65279	0.0533857	0.340249	0.526514	1
ENSMUSG00000026563	Tada1	134.591	0.0131017	0.154307	0.885523	1
ENSMUSG00000040596	Pogk	262.953	-0.102416	0.154204	0.280975	0.691682
ENSMUSG00000084093	Gm16418	0.184074	-0.0227263	0.569611	0.753779	1
ENSMUSG00000086925	Gm6286	0.3426	-0.0107382	0.558789	0.883482	1
ENSMUSG00000102548	Gm16701	0.70782	-0.055259	0.531869	0.522236	1
ENSMUSG00000097823	Gm16701	3.35656	-0.00931906	0.320798	0.906764	1
ENSMUSG00000060568	Fam78b	26.5315	-0.0390453	0.226911	0.635769	1
ENSMUSG00000026558	Uck2	660.926	-0.231218	0.290758	0.0524427	0.25609
ENSMUSG00000102909	Gm2453	2.01218	-0.194033	0.721355	0.120803	1
ENSMUSG00000052428	Tmco1	801.235	-0.115382	0.169327	0.230244	0.383096
ENSMUSG00000026687	Aldh9a1	792.189	0.0291315	0.163292	0.746548	0.675068
ENSMUSG00000026688	Mgst3	250.596	0.125182	0.246589	0.197631	0.623181
ENSMUSG00000040485	Lrrc52	0.0269911	-0.0068648	0.563459	0.923967	1
ENSMUSG00000015843	Rxrg	23.6169	0.865788	1.06937	0.00674314	0.126513
ENSMUSG00000026686	Lmx1a	1.23128	-0.0115906	0.456926	0.889726	1
ENSMUSG00000052534	Pbx1	440.455	-0.114213	0.198799	0.232369	0.545867
ENSMUSG00000102594	Gm38381	0.327579	-0.0281663	0.568263	0.703131	1
ENSMUSG00000026683	Nuf2	50.1551	0.102425	0.250471	0.268604	0.944423
ENSMUSG00000026678	Rgs5	2026.19	0.0305472	0.209181	0.713193	0.642713
ENSMUSG00000038530	Rgs4	122.135	0.174135	0.295269	0.107905	0.470717
ENSMUSG00000070532	Ccdc190	2.04036	0.0124745	0.369677	0.878866	1
ENSMUSG00000089990	Gm15852	0.192996	0.0116619	0.562749	0.872155	1
ENSMUSG00000026675	Hsd17b7	70.9224	0.282777	0.412578	0.0405552	0.268456
ENSMUSG00000097503	3110045C21Rik	4.78684	-0.00555445	0.338983	0.944832	1
ENSMUSG00000026674	Ddr2	740.645	0.069195	0.189888	0.441163	0.51546
ENSMUSG00000026670	Uap1	407.708	-0.0174088	0.145437	0.849606	1
ENSMUSG00000104266	Gm37748	0.237261	-0.0682507	0.616025	0.377491	1
ENSMUSG00000026667	Uhmk1	576.206	0.265933	0.27418	0.0312626	0.23259
ENSMUSG00000044306	4930500M09Rik	0.0269911	-0.0068648	0.563459	0.923967	1
ENSMUSG00000073494	Sh2d1b2	0.15592	-0.00686526	0.563459	0.923962	1
ENSMUSG00000096964	Gm6345	0.813506	0.0552535	0.560532	0.506064	1
ENSMUSG00000102418	Sh2d1b1	16.0385	0.0701069	0.264983	0.414719	0.942083
ENSMUSG00000102752	Gm7694	42.9876	0.0221878	0.194994	0.792475	1
ENSMUSG00000038473	Nos1ap	15.9558	0.0304564	0.200834	0.717295	1
ENSMUSG00000102193	Gm7299	0.637991	-0.0982627	0.611586	0.290937	1
ENSMUSG00000038463	Olfml2b	186.274	0.0415065	0.206592	0.623478	1
ENSMUSG00000026663	Atf6	636.802	-0.0937779	0.197392	0.311561	0.754202
ENSMUSG00000096547	Gm25235	0.0741519	0.0116624	0.562749	0.87215	1
ENSMUSG00000053925	Gm9929	0.192542	0.0188356	0.56474	0.796177	1
ENSMUSG00000026659	Dusp12	169.443	-0.114113	0.218156	0.230961	0.640792
ENSMUSG00000096968	Gm26620	2.64727	-0.0455637	0.426621	0.599126	1
ENSMUSG00000070524	Fcrlb	0.948751	0.0847097	0.532495	0.370299	1
ENSMUSG00000038421	Fcrla	128.092	2.87615	1.36944	0.00017716	0.0203763
ENSMUSG00000089838	Gm2962	0.307649	0.0237688	0.567001	0.74563	1
ENSMUSG00000026656	Fcgr2b	307.182	0.0523991	0.235057	0.531835	0.916703
ENSMUSG00000104340	Gm10522	0.830073	0.118886	0.650324	0.222403	1
ENSMUSG00000059089	Fcgr4	54.7497	0.0253047	0.26604	0.750069	1
ENSMUSG00000059498	Fcgr3	556.72	-0.0234455	0.2148	0.774662	1
ENSMUSG00000026649	Cfap126	23.3528	-0.144762	0.297445	0.155926	0.621451
ENSMUSG00000058076	Sdhc	1073.22	0.0066006	0.168752	0.940598	0.735945
ENSMUSG00000056569	Mpz	40.5646	1.88562	1.18749	0.000633804	0.0375377
ENSMUSG00000038370	Pcp4l1	131.171	0.103936	0.291776	0.263095	0.769837
ENSMUSG00000005677	Nr1i3	2.31807	-0.0227245	0.56961	0.753797	1
ENSMUSG00000005674	Tomm40l	546.13	-0.18771	0.249006	0.0844723	0.330061
ENSMUSG00000058715	Fcer1g	458.273	-0.003356	0.217879	0.966817	1
ENSMUSG00000013593	Ndufs2	1590.88	-0.0645358	0.176963	0.476755	0.557683
ENSMUSG00000006403	Adamts4	43.9849	0.0244728	0.295028	0.758388	1
ENSMUSG00000052423	B4galt3	176.27	-0.107855	0.201132	0.254364	0.694754
ENSMUSG00000062729	Ppox	90.5502	-0.106165	0.17741	0.264447	0.676703
ENSMUSG00000053483	Usp21	161.819	0.00801839	0.155269	0.929652	1
ENSMUSG00000062963	Ufc1	1507.66	-0.222981	0.29588	0.0589468	0.18714
ENSMUSG00000079137	Rpl27-ps1	1.89612	-0.181449	0.63876	0.139522	1
ENSMUSG00000103983	Gm20045	12.6085	-0.0996907	0.377086	0.289569	0.798453
ENSMUSG00000013973	Dedd	164.947	0.0108629	0.150829	0.905348	1
ENSMUSG00000013997	Nit1	221	-0.0669027	0.160987	0.469503	0.91146
ENSMUSG00000006412	Pfdn2	320.766	-0.125673	0.202316	0.196442	0.517663
ENSMUSG00000102929	Gm37154	1.3999	-0.0555497	0.539389	0.517067	1
ENSMUSG00000045259	Klhdc9	5.62817	-0.357133	0.700639	0.0386667	0.31185
ENSMUSG00000006411	Nectin4	59.618	-0.055295	0.259559	0.50744	0.899886
ENSMUSG00000048865	Arhgap30	371.749	0.556016	0.601624	0.00862703	0.10215
ENSMUSG00000026641	Usf1	294.696	-0.0106903	0.16941	0.903868	1
ENSMUSG00000103711	Tstd1	102.515	-0.268815	0.541508	0.0585553	0.32888
ENSMUSG00000038235	F11r	1164.16	-0.145119	0.26323	0.152231	0.30944
ENSMUSG00000091993	B930036N10Rik	1.12142	-0.0123864	0.42388	0.882229	1
ENSMUSG00000060244	Alyref2	33.9808	-0.0359162	0.194938	0.674137	1
ENSMUSG00000103980	Gm37450	0.0891564	-0.0227258	0.569611	0.753784	1
ENSMUSG00000004709	Cd244a	15.322	0.0778196	0.342359	0.379112	0.906718
ENSMUSG00000004707	Ly9	194.021	0.608279	0.670325	0.00792071	0.118766
ENSMUSG00000038179	Slamf7	144.159	0.97111	0.710282	0.00158562	0.0489443
ENSMUSG00000103219	Gm37787	0.0302739	-0.0068648	0.563459	0.923967	1
ENSMUSG00000103137	Gm37981	0.0539823	0.00487781	0.562365	0.946052	1
ENSMUSG00000015355	Cd48	259.902	0.378724	0.424016	0.0170757	0.143652
ENSMUSG00000103883	Gm37010	0.381708	-0.0533957	0.588142	0.490059	1
ENSMUSG00000059058	Tma7-ps	0.113959	-0.0517603	0.594933	0.490541	1
ENSMUSG00000015316	Slamf1	21.9526	0.377188	1.01011	0.0376454	0.257113
ENSMUSG00000038147	Cd84	239.327	0.0262099	0.208953	0.751445	0.932809
ENSMUSG00000073492	Gm10521	5.10269	0.00371116	0.28991	0.962288	1
ENSMUSG00000104413	Gm37065	1.97346	0.130948	0.600206	0.220702	1
ENSMUSG00000015314	Slamf6	79.7963	3.43075	1.16716	3.50821e-05	0.00701184
ENSMUSG00000026556	Vangl2	40.8397	-0.075878	0.231121	0.388403	0.796872
ENSMUSG00000003458	Ncstn	619.922	0.0768434	0.167782	0.40727	0.855368
ENSMUSG00000026553	Copa	2363.07	-0.00892787	0.165832	0.92023	0.730886
ENSMUSG00000102779	Gm38164	1.38056	-0.388429	1.07983	0.0293199	1
ENSMUSG00000003464	Pex19	562.7	0.206881	0.290159	0.0711743	0.303087
ENSMUSG00000026554	Dcaf8	801.17	-0.0311595	0.131734	0.733585	0.671372
ENSMUSG00000013698	Pea15a	1000.81	0.0487441	0.162724	0.592941	0.60515
ENSMUSG00000007122	Casq1	2.14683	0.2478	0.786745	0.0831228	1
ENSMUSG00000092085	Gm17224	0.0302739	-0.0068648	0.563459	0.923967	1
ENSMUSG00000007107	Atp1a4	0.55476	0.0500559	0.589588	0.508519	1
ENSMUSG00000038034	Igsf8	266.242	0.0164748	0.175707	0.850583	1
ENSMUSG00000007097	Atp1a2	867.16	2.04317	1.2214	0.000511036	0.0156629
ENSMUSG00000038026	Kcnj9	0.155125	0.0307449	0.571353	0.677038	1
ENSMUSG00000044708	Kcnj10	27.3328	0.269211	0.605889	0.0643352	0.407242
ENSMUSG00000050229	Pigm	187.464	-0.0549983	0.209242	0.522587	0.951949
ENSMUSG00000102278	Gm37145	1.41527	0.16158	0.645869	0.164146	1
ENSMUSG00000103357	Gm7804	0.116148	-0.00686452	0.563459	0.923971	1
ENSMUSG00000026548	Slamf9	129.736	-0.0305503	0.215969	0.710824	1
ENSMUSG00000037995	Igsf9	77.2139	-0.0417774	0.281889	0.607033	0.989086
ENSMUSG00000026547	Tagln2	1780.31	-0.0123357	0.17649	0.887482	0.730961
ENSMUSG00000104351	Gm37125	0.403281	0.0054103	0.556749	0.941211	1
ENSMUSG00000026546	Cfap45	5.45827	-0.0639095	0.32204	0.453929	0.984004
ENSMUSG00000085184	4933439K11Rik	6.17891	-0.0294607	0.29866	0.712929	1
ENSMUSG00000049598	Vsig8	2.17527	-0.0174986	0.428729	0.834865	1
ENSMUSG00000053318	Slamf8	59.8479	1.29807	0.966502	0.00133521	0.0454459
ENSMUSG00000070504	Fcrl6	0.237688	-0.022727	0.569612	0.753772	1
ENSMUSG00000026544	Dusp23	116	-0.452321	0.408052	0.0079988	0.112541
ENSMUSG00000060128	Gm2710	0.0616513	-0.0393644	0.582598	0.592705	1
ENSMUSG00000037942	Crp	77.2703	-0.14994	0.452165	0.167521	0.56197
ENSMUSG00000102701	9430083B18Rik	0.178313	-0.0227256	0.569611	0.753786	1
ENSMUSG00000026542	Apcs	15.6446	0.00336677	0.279967	0.965721	1
ENSMUSG00000037924	Olfr16	0.237688	-0.022727	0.569612	0.753772	1
ENSMUSG00000005339	Fcer1a	2.95034	0.0229793	0.34009	0.776758	1
ENSMUSG00000037872	Ackr1	58.0008	-0.0293867	0.221852	0.719278	0.907786
ENSMUSG00000005338	Cadm3	162.407	0.00194832	0.196525	0.981359	1
ENSMUSG00000037860	Aim2	56.9626	0.321984	0.520511	0.0362204	0.258151
ENSMUSG00000037849	Ifi206	45.9425	2.70442	0.788111	1.3976e-05	0.00589138
ENSMUSG00000070501	Ifi214	5.75205	1.38482	1.89933	0.00256373	0.0703147
ENSMUSG00000073491	Ifi213	30.1062	2.2447	0.654872	1.16479e-05	0.00389965
ENSMUSG00000043263	Ifi209	195.296	0.898355	0.977722	0.00498482	0.0912485
ENSMUSG00000066677	Ifi208	52.8421	1.60573	1.20803	0.0012032	0.0434749
ENSMUSG00000103105	Gm18752	0.269183	0.0455164	0.584563	0.545078	1
ENSMUSG00000073490	Ifi207	185.919	0.0893981	0.254516	0.319997	0.727716
ENSMUSG00000073489	Ifi204	226.876	0.101213	0.257735	0.272661	0.685168
ENSMUSG00000090222	Ifi203-ps	5.16053	-0.0644733	0.35253	0.45598	0.985777
ENSMUSG00000090272	Mndal	157.898	0.250106	0.366869	0.0509073	0.403956
ENSMUSG00000102433	Gm38050	0.267469	-0.0227255	0.569611	0.753787	1
ENSMUSG00000026536	Ifi211	35.4994	0.12597	0.3418	0.202369	0.69491
ENSMUSG00000039997	Ifi203	264.896	0.443704	0.4383	0.0101818	0.128651
ENSMUSG00000054203	Ifi205	109.725	0.113034	0.232833	0.23347	0.64355
ENSMUSG00000045381	Olfr433	1.23568	-0.0533624	0.474334	0.546117	1
ENSMUSG00000026532	Spta1	8.07004	-0.469253	0.834042	0.0242737	0.242825
ENSMUSG00000028354	Fmn2	11.4288	-0.107718	0.341826	0.255209	0.754952
ENSMUSG00000050069	Grem2	79.512	0.131673	0.339215	0.1882	0.595121
ENSMUSG00000026527	Rgs7	15.5706	1.75771	1.26035	0.000984201	0.0472616
ENSMUSG00000026526	Fh1	749.748	0.0511766	0.168459	0.572214	0.595121
ENSMUSG00000039783	Kmo	88.4638	1.70282	0.799742	0.000209234	0.0179476
ENSMUSG00000026525	Opn3	47.3402	0.145188	0.347042	0.160452	0.758683
ENSMUSG00000078185	Chml	61.9138	0.0813144	0.193742	0.372168	0.680128
ENSMUSG00000026523	Wdr64	0.255318	-0.0227271	0.569612	0.753771	1
ENSMUSG00000039748	Exo1	19.7042	0.0490086	0.220267	0.56076	0.796188
ENSMUSG00000055214	Pld5	9.09194	0.909913	1.56144	0.0069624	0.124418
ENSMUSG00000078184	Rbm8a2	0.315504	0.00675508	0.557778	0.92648	1
ENSMUSG00000057335	Cep170	165.257	0.12926	0.220782	0.186518	0.73207
ENSMUSG00000104154	Gm38104	0.819968	-0.0773834	0.614048	0.348273	1
ENSMUSG00000026504	Sdccag8	98.669	-0.0932427	0.184727	0.317609	0.726309
ENSMUSG00000103367	Gm38158	0.0269911	-0.0068648	0.563459	0.923967	1
ENSMUSG00000102475	Gm37246	0.0616513	-0.0393644	0.582598	0.592705	1
ENSMUSG00000102211	Gm37490	2.61676	-0.30454	0.899712	0.0560198	1
ENSMUSG00000087082	Gm15423	0.0370759	-0.0068648	0.563459	0.923967	1
ENSMUSG00000019699	Akt3	179.821	0.157843	0.241376	0.126303	0.485178
ENSMUSG00000104391	Gm37960	0.127898	0.025734	0.568094	0.725945	1
ENSMUSG00000102133	Gm37106	0.197929	-0.0424627	0.583864	0.56772	1
ENSMUSG00000103646	Gm37706	0.751297	-0.0798342	0.633055	0.313377	1
ENSMUSG00000102427	Gm37463	0.123303	-0.0532386	0.596623	0.479345	1
ENSMUSG00000103633	Gm38328	0.0908218	0.0171845	0.564142	0.813425	1
ENSMUSG00000097892	Gm26801	2.32836	-0.264176	0.758681	0.0765287	1
ENSMUSG00000063659	Zbtb18	348.123	-0.143692	0.25276	0.154302	0.460974
ENSMUSG00000102432	Gm29856	0.0539823	0.00487781	0.562365	0.946052	1
ENSMUSG00000103767	Gm37858	0.633489	0.0693466	0.548676	0.435836	1
ENSMUSG00000101746	2310043L19Rik	0.479006	-0.0227253	0.569611	0.753789	1
ENSMUSG00000015962	1700016C15Rik	0.178313	-0.0227256	0.569611	0.753786	1
ENSMUSG00000015961	Adss	691.807	-0.113826	0.177288	0.235637	0.643134
ENSMUSG00000089657	Gm16585	1.69229	-0.168277	0.619628	0.15631	1
ENSMUSG00000091476	Catspere2	2.35596	0.0760869	0.408994	0.402333	1
ENSMUSG00000102493	Gm8010	0.0269911	-0.0068648	0.563459	0.923967	1
ENSMUSG00000026502	Desi2	354.052	-0.0707522	0.180192	0.436877	0.73306
ENSMUSG00000104126	Gm37486	6.49403	-0.0180767	0.25065	0.819453	1
ENSMUSG00000086350	B230369F24Rik	2.42601	0.0142443	0.36038	0.861256	1
ENSMUSG00000026500	Cox20	109.156	-0.146494	0.213367	0.145229	0.539895
ENSMUSG00000039630	Hnrnpu	1754.03	0.0523232	0.166102	0.565274	0.595334
ENSMUSG00000104279	Gm38300	4.84203	-0.0538555	0.325824	0.520661	1
ENSMUSG00000026495	Efcab2	34.1364	0.00968476	0.185195	0.909772	1
ENSMUSG00000026494	Kif26b	41.8837	-0.00190788	0.298992	0.980656	1
ENSMUSG00000055067	Smyd3	67.1829	-0.00636366	0.185767	0.940521	1
ENSMUSG00000096474	Gm5561	0.0987273	-0.0229485	0.56969	0.751529	1
ENSMUSG00000026492	Tfb2m	41.8993	-0.119126	0.20168	0.216149	0.874601
ENSMUSG00000038949	Cnst	178.289	0.209492	0.325254	0.0736535	0.367093
ENSMUSG00000038936	Sccpdh	271.452	-0.0255341	0.167325	0.775007	1
ENSMUSG00000026491	Ahctf1	274.788	0.0851041	0.181482	0.357672	0.675509
ENSMUSG00000104418	Gm37070	1.18518	-0.0526984	0.479474	0.550326	1
ENSMUSG00000026490	Cdc42bpa	204.112	0.03012	0.174738	0.732893	1
ENSMUSG00000026489	Coq8a	562.146	-0.0704874	0.239262	0.416054	0.863592
ENSMUSG00000104520	Gm37336	0.649597	-0.00203453	0.532025	0.979109	1
ENSMUSG00000010609	Psen2	402.624	-0.0510859	0.160865	0.576755	0.895406
ENSMUSG00000102923	Gm31728	0.695592	-0.0126509	0.461749	0.879653	1
ENSMUSG00000055676	Gm5069	4.82604	0.0445787	0.356228	0.594724	1
ENSMUSG00000038855	Itpkb	521.735	0.327571	0.266134	0.0123435	0.141843
ENSMUSG00000104388	Gm37033	4.2208	-1.04903	1.5983	0.00575779	0.485658
ENSMUSG00000103772	Gm36933	0.123303	-0.0532386	0.596623	0.479345	1
ENSMUSG00000053963	Stum	35.9999	0.811121	0.859312	0.00518742	0.133631
ENSMUSG00000102608	Gm37267	1.02742	0.0933414	0.580433	0.323364	1
ENSMUSG00000026496	Parp1	664.586	0.143133	0.160671	0.144545	0.513663
ENSMUSG00000058729	Lin9	59.551	-0.0929031	0.202046	0.314137	0.733855
ENSMUSG00000026499	Acbd3	357.975	0.0317547	0.156013	0.727768	0.988658
ENSMUSG00000103156	Gm38293	0.489208	0.0562336	0.597067	0.461909	1
ENSMUSG00000060743	H3f3a	318.215	-0.147615	0.225596	0.144005	0.481513
ENSMUSG00000073485	H3f3aos	3.21543	0.125141	0.412214	0.215977	1
ENSMUSG00000038806	Sde2	209.558	0.0232582	0.169581	0.793491	1
ENSMUSG00000103979	Gm20305	14.128	0.0275534	0.378381	0.74018	1
ENSMUSG00000066652	Lefty2	0.732996	0.0449834	0.552535	0.579413	1
ENSMUSG00000026520	Pycr2	599.636	-0.586648	0.528921	0.00528136	0.0888702
ENSMUSG00000038793	Lefty1	46.7632	-0.0870334	0.229892	0.333845	0.867261
ENSMUSG00000026519	Tmem63a	538.196	-0.108977	0.19427	0.251285	0.691594
ENSMUSG00000085563	2210411M09Rik	0.0741519	0.0116624	0.562749	0.87215	1
ENSMUSG00000038776	Ephx1	817.207	-0.104962	0.191883	0.266743	0.412192
ENSMUSG00000026516	Nvl	153.817	-0.00985848	0.193504	0.906582	1
ENSMUSG00000062169	Cnih4	288.334	-0.0629367	0.145311	0.498265	0.893152
ENSMUSG00000038733	Wdr26	1125.7	-0.0353486	0.141556	0.701318	0.657842
ENSMUSG00000054135	A430110L20Rik	1.59747	-0.0294825	0.486878	0.726316	1
ENSMUSG00000103260	Gm8146	0.0269911	-0.0068648	0.563459	0.923967	1
ENSMUSG00000026514	Cnih3	0.528265	-0.0227276	0.569612	0.753766	1
ENSMUSG00000047369	Dnah14	0.153577	-0.0358628	0.577992	0.626236	1
ENSMUSG00000064970	Gm23690	0.181644	0.0349373	0.574578	0.637651	1
ENSMUSG00000004880	Lbr	401.464	0.274018	0.357044	0.0384464	0.223419
ENSMUSG00000089429	Gm26004	0.949017	-0.0353689	0.534809	0.663318	1
ENSMUSG00000056699	Gm5533	0.0269911	-0.0068648	0.563459	0.923967	1
ENSMUSG00000022995	Enah	306.751	-0.303135	0.25303	0.0160126	0.151495
ENSMUSG00000102950	Gm37018	0.23259	-0.0676776	0.615237	0.380959	1
ENSMUSG00000102760	Gm37258	0.0370759	-0.0068648	0.563459	0.923967	1
ENSMUSG00000026511	Srp9	1073.15	-0.473043	0.504308	0.0106949	0.0704535
ENSMUSG00000038633	Degs1	1149.06	-0.11788	0.17518	0.221514	0.386609
ENSMUSG00000100147	1700047M11Rik	0.631853	0.00715025	0.49204	0.930511	1
ENSMUSG00000047539	Fbxo28	257.901	-0.0315088	0.132158	0.730851	0.882492
ENSMUSG00000097260	Gm5706	0.148038	0.00114191	0.560219	0.987431	1
ENSMUSG00000073482	Gm10517	0.841614	-0.0482155	0.550666	0.558165	1
ENSMUSG00000026510	Trp53bp2	206.619	-0.106934	0.179846	0.261098	0.585354
ENSMUSG00000026509	Capn2	920.949	0.0519087	0.169884	0.566151	0.578504
ENSMUSG00000102234	Gm37885	0.432896	0.0251455	0.529116	0.753576	1
ENSMUSG00000104415	Gm37069	0.149704	0.00724965	0.562335	0.920035	1
ENSMUSG00000038599	Capn8	1.01497	0.0349141	0.559442	0.651658	1
ENSMUSG00000104376	Gm37516	0.409464	0.0333063	0.573271	0.652801	1
ENSMUSG00000038576	Susd4	13.4132	-0.0110746	0.299242	0.888357	1
ENSMUSG00000079164	Tlr5	29.8288	0.250235	0.348246	0.048695	0.444522
ENSMUSG00000104367	Gm38079	1.95402	-0.00859759	0.349762	0.915288	1
ENSMUSG00000030768	Disp1	102.894	-0.0682034	0.164644	0.45989	0.991147
ENSMUSG00000102478	BC085271	0.152473	0.000799182	0.560188	0.991204	1
ENSMUSG00000046836	Brox	166.217	0.0102447	0.170879	0.907557	1
ENSMUSG00000042901	Aida	292.148	0.0069349	0.151062	0.939455	1
ENSMUSG00000056050	Mia3	594.965	-0.0788037	0.187871	0.387799	0.796229
ENSMUSG00000103415	Gm37339	0.122199	-0.0088541	0.562624	0.902474	1
ENSMUSG00000072258	Taf1a	22.5069	0.10115	0.250674	0.273257	0.786959
ENSMUSG00000104212	Gm37986	0.903824	-0.0255532	0.527323	0.750568	1
ENSMUSG00000053461	Hhipl2	1.41164	0.0414763	0.4686	0.631467	1
ENSMUSG00000103451	Gm33973	0.400605	-0.0251016	0.561933	0.736658	1
ENSMUSG00000039384	Dusp10	89.4644	0.00132613	0.202924	0.987164	1
ENSMUSG00000044854	1700056E22Rik	9.40924	-0.032419	0.273646	0.685638	1
ENSMUSG00000102682	Gm37223	0.125192	-0.00686526	0.563459	0.923962	1
ENSMUSG00000102794	Gm37712	2.3362	0.189961	0.757307	0.112634	1
ENSMUSG00000103308	Gm37800	0.675516	-0.00132021	0.501295	0.987024	1
ENSMUSG00000102606	Rpl21-ps1	0.453824	0.011661	0.562749	0.872165	1
ENSMUSG00000103314	Gm38358	0.516082	-0.00686403	0.563459	0.923976	1
ENSMUSG00000039377	Hlx	101.905	0.0728877	0.184265	0.422351	0.82385
ENSMUSG00000102158	Gm34342	1.06604	0.130467	0.593624	0.222578	1
ENSMUSG00000026621	Mtarc1	39.3657	3.91204	1.97803	6.40528e-05	0.0100661
ENSMUSG00000073481	Mtarc2	1314.26	-0.0740968	0.186948	0.414146	0.515651
ENSMUSG00000088562	Gm23780	0.332621	-0.0546778	0.596955	0.470659	1
ENSMUSG00000039349	C130074G19Rik	576.092	0.0046461	0.195911	0.955631	1
ENSMUSG00000026620	Mark1	38.0384	0.125401	0.250142	0.197112	0.688639
ENSMUSG00000039318	Rab3gap2	283.037	0.00304002	0.165654	0.972791	1
ENSMUSG00000026618	Iars2	442.026	0.147891	0.17677	0.137337	0.526113
ENSMUSG00000026617	Bpnt1	361.734	-0.0893991	0.192501	0.332895	0.660897
ENSMUSG00000097261	4930532G15Rik	2.88633	-0.171749	0.553239	0.146292	1
ENSMUSG00000026615	Eprs	787.915	-0.153234	0.161383	0.121226	0.273872
ENSMUSG00000118510	AC131980.1	0.178313	-0.0227256	0.569611	0.753786	1
ENSMUSG00000097615	Gm2061	0.923022	-0.00815882	0.544944	0.914304	1
ENSMUSG00000102546	Gm9722	0.372348	0.0110686	0.529068	0.887876	1
ENSMUSG00000039246	Lyplal1	133.255	-0.125252	0.235299	0.197328	0.686639
ENSMUSG00000103056	Gm38268	0.170938	-0.0603973	0.605418	0.428074	1
ENSMUSG00000039239	Tgfb2	125.08	-0.106154	0.295041	0.255686	0.817837
ENSMUSG00000102619	Gm37849	0.777809	-0.083953	0.638687	0.294622	1
ENSMUSG00000001305	Rrp15	119.816	-0.0680091	0.178217	0.454428	0.987393
ENSMUSG00000097784	A430105J06Rik	0.494538	-0.00159029	0.515534	0.984101	1
ENSMUSG00000097935	Gm3809	0.0370759	-0.0068648	0.563459	0.923967	1
ENSMUSG00000026611	Spata17	1.75798	-0.00223371	0.344806	0.977862	1
ENSMUSG00000107163	Gm43496	0.319242	-0.00609417	0.557556	0.933668	1
ENSMUSG00000039210	Gpatch2	97.9693	-0.0905992	0.187186	0.329018	0.857062
ENSMUSG00000104394	Gm37254	24.0602	-0.269145	0.50343	0.0548321	0.369954
ENSMUSG00000104245	Gm38155	0.101143	0.0196415	0.565061	0.787815	1
ENSMUSG00000026610	Esrrg	4.84606	0.0459218	0.277186	0.574488	1
ENSMUSG00000026609	Ush2a	1.77514	0.0474528	0.486955	0.585897	1
ENSMUSG00000026608	Kctd3	254.493	-0.283691	0.247402	0.0207037	0.188157
ENSMUSG00000037624	Kcnk2	57.6676	-0.0973595	0.266845	0.28682	0.698631
ENSMUSG00000103669	2900042K21Rik	0.284897	-0.074003	0.624233	0.344249	1
ENSMUSG00000102824	Pdcd5-ps	1.11574	-0.0339001	0.429952	0.691204	1
ENSMUSG00000104507	A430027H14Rik	0.203687	0.0230945	0.566651	0.752446	1
ENSMUSG00000026605	Cenpf	38.6648	-0.0235406	0.250867	0.76742	1
ENSMUSG00000026604	Ptpn14	317.172	0.00115529	0.165045	0.98967	1
ENSMUSG00000104435	Gm37422	0.508139	0.0505958	0.532344	0.552133	1
ENSMUSG00000026603	Smyd2	325.123	-0.183236	0.261956	0.0918176	0.413114
ENSMUSG00000103467	Gm38245	0.0919252	-0.0229485	0.56969	0.751529	1
ENSMUSG00000010175	Prox1	168.443	0.0571935	0.195135	0.514568	1
ENSMUSG00000099404	Gm28172	0.429855	-0.0480779	0.580341	0.532851	1
ENSMUSG00000079045	Prox1os	0.844742	-0.00771475	0.551314	0.91763	1
ENSMUSG00000103644	Gm29678	0.146421	0.00605334	0.562334	0.933135	1
ENSMUSG00000089872	Rps6kc1	135.16	0.029034	0.157326	0.749626	1
ENSMUSG00000026634	Angel2	301.797	-0.0384366	0.15258	0.675394	0.956632
ENSMUSG00000037568	Vash2	14.1066	0.0515178	0.251586	0.534855	1
ENSMUSG00000103723	Gm37095	0.0842562	0.0154628	0.563607	0.831572	1
ENSMUSG00000066595	Flvcr1	109.803	0.0495243	0.16882	0.583994	0.953414
ENSMUSG00000097845	A230020J21Rik	0.0539823	0.00487781	0.562365	0.946052	1
ENSMUSG00000026632	Tatdn3	35.0469	-0.0460497	0.206218	0.588565	1
ENSMUSG00000062510	Nsl1	19.6782	0.079725	0.229934	0.36885	0.929952
ENSMUSG00000026630	Batf3	27.6753	0.138838	0.317594	0.169916	0.765135
ENSMUSG00000102777	Gm38161	0.0539823	0.00487781	0.562365	0.946052	1
ENSMUSG00000026628	Atf3	137.18	-0.0473967	0.252824	0.564904	0.986514
ENSMUSG00000073478	D730003I15Rik	24.3476	-0.114786	0.289031	0.228079	0.720002
ENSMUSG00000103685	Gm37074	0.706231	-0.0339653	0.569583	0.650819	1
ENSMUSG00000103174	Gm37168	0.664314	-0.0177741	0.497038	0.829064	1
ENSMUSG00000037499	Nenf	600.879	-0.518595	0.380433	0.00345767	0.0700764
ENSMUSG00000026627	Pacc1	114.443	-0.0547742	0.185848	0.536408	0.921355
ENSMUSG00000026626	Ppp2r5a	894.591	0.240108	0.338065	0.0532193	0.177424
ENSMUSG00000103433	Gm2272	0.246815	-0.039015	0.582283	0.595819	1
ENSMUSG00000103114	Gm32200	2.91488	0.177496	0.693294	0.139189	1
ENSMUSG00000037474	Dtl	43.3497	0.0505173	0.201858	0.557673	1
ENSMUSG00000037461	Ints7	176.739	0.064518	0.168637	0.481291	0.921355
ENSMUSG00000026623	Lpgat1	511.172	0.230012	0.23062	0.0430828	0.229614
ENSMUSG00000102596	Gm20203	0.111228	0.0219093	0.566067	0.7645	1
ENSMUSG00000102840	Gm38037	1.1943	-0.0897125	0.509132	0.351302	1
ENSMUSG00000026622	Nek2	67.3046	0.0557458	0.219015	0.513533	0.921379
ENSMUSG00000055833	1700034H15Rik	1.75781	-0.0293618	0.370175	0.723119	1
ENSMUSG00000037434	Slc30a1	263.802	-0.0219212	0.164392	0.806939	1
ENSMUSG00000049353	Rd3	3.31095	-0.00500336	0.318839	0.949752	1
ENSMUSG00000097416	Gm26670	3.82395	-0.203115	0.608111	0.113688	1
ENSMUSG00000102915	Gm32460	0.0302739	-0.0068648	0.563459	0.923967	1
ENSMUSG00000026637	Traf5	101.399	0.163131	0.287266	0.122825	0.499631
ENSMUSG00000093003	Mir3473c	0.223856	0.026987	0.568846	0.713538	1
ENSMUSG00000103653	Gstp-ps	3.01872	-0.0371886	0.332538	0.649985	1
ENSMUSG00000037395	Rcor3	103.133	-0.0877311	0.197655	0.339056	0.932499
ENSMUSG00000097316	Gm10516	13.7557	-0.134634	0.33383	0.180802	0.482836
ENSMUSG00000058248	Kcnh1	33.0838	-0.119864	0.36663	0.222166	0.720479
ENSMUSG00000037375	Hhat	27.3477	-0.035819	0.215559	0.66602	1
ENSMUSG00000047384	A730013G03Rik	0.244562	-0.00772881	0.562183	0.914846	1
ENSMUSG00000016262	Sertad4	62.9962	-0.0984873	0.239672	0.284218	0.604574
ENSMUSG00000089812	Gm15867	3.83298	-0.0599831	0.349318	0.483666	1
ENSMUSG00000102162	Gm2367	0.880279	-0.0699773	0.560399	0.426741	1
ENSMUSG00000016200	Syt14	20.0777	-0.0551124	0.223782	0.516206	0.906291
ENSMUSG00000103640	Gm31406	1.99496	-0.228335	0.815485	0.0841517	1
ENSMUSG00000016181	Utp25	84.4801	0.00248141	0.162906	0.97791	1
ENSMUSG00000026638	Irf6	454.54	-0.353089	0.510538	0.0275785	0.181373
ENSMUSG00000079144	A130010J15Rik	129.388	-0.178818	0.227059	0.0919907	0.522059
ENSMUSG00000090080	Gm15872	0.0370759	-0.0068648	0.563459	0.923967	1
ENSMUSG00000089683	4930570N18Rik	1.01069	0.00870667	0.5115	0.913812	1
ENSMUSG00000026639	Lamb3	317.002	-0.211892	0.394255	0.0798724	0.329712
ENSMUSG00000016194	Hsd11b1	209.497	0.202902	0.383458	0.0865504	0.341174
ENSMUSG00000103089	Gm38118	0.458166	0.0174067	0.552057	0.817375	1
ENSMUSG00000009633	G0s2	246.469	0.590503	0.810014	0.0124406	0.121397
ENSMUSG00000104348	Gm37691	11.3325	0.396917	0.765383	0.0330771	0.280801
ENSMUSG00000016179	Camk1g	5.99549	-0.0874359	0.378011	0.340182	0.863592
ENSMUSG00000102648	Gm38022	0.272947	-0.0227271	0.569612	0.753771	1
ENSMUSG00000104182	Gm21362	0.0269911	-0.0068648	0.563459	0.923967	1
ENSMUSG00000026640	Plxna2	213.387	-0.110833	0.238989	0.240271	0.536336
ENSMUSG00000102523	Gm37783	0.0616513	-0.0393644	0.582598	0.592705	1
ENSMUSG00000016494	Cd34	1346.22	-0.0203083	0.165529	0.820414	0.682712
ENSMUSG00000097325	Gm16897	0.793654	0.0850355	0.546548	0.365923	1
ENSMUSG00000096929	A330023F24Rik	15.671	-0.107389	0.436577	0.274338	0.585093
ENSMUSG00000103867	9630010A21Rik	2.84608	-0.270844	0.861329	0.0668146	1
ENSMUSG00000104077	Gm37027	0.370571	0.0188351	0.56474	0.796182	1
ENSMUSG00000016493	Cd46	10.8173	-0.0828794	0.3345	0.352891	0.878808
ENSMUSG00000065412	Mir29b-2	0.189836	-0.0227269	0.569612	0.753773	1
ENSMUSG00000065548	Mir29c	2.0138	-0.140052	0.669342	0.184293	1
ENSMUSG00000103443	Gm37132	0.347315	-0.0125279	0.560338	0.863924	1
ENSMUSG00000016481	Cr1l	571.784	-0.018901	0.159384	0.834413	0.983605
ENSMUSG00000026616	Cr2	137.065	0.588044	1.32546	0.0134598	0.149563
ENSMUSG00000103120	Gm37392	0.0269911	-0.0068648	0.563459	0.923967	1
ENSMUSG00000050530	Fam171a1	219.443	-0.180743	0.248293	0.0928911	0.413176
ENSMUSG00000026643	Nmt2	196.371	-0.0857717	0.165769	0.359544	0.764563
ENSMUSG00000049950	Rpp38	38.3832	-0.0494353	0.207675	0.562744	0.944423
ENSMUSG00000026644	Acbd7	0.811689	-0.0294484	0.540668	0.710246	1
ENSMUSG00000026650	Meig1	1.72378	-0.0108011	0.373249	0.89514	1
ENSMUSG00000026648	Dclre1c	57.106	0.00836642	0.229766	0.916478	1
ENSMUSG00000026646	Suv39h2	17.8943	0.00833256	0.207796	0.918958	1
ENSMUSG00000109865	Hspa14	199.307	0.137652	0.193435	0.163995	0.544108
ENSMUSG00000051396	Gm45902	11.5168	0.0457906	0.294012	0.57607	1
ENSMUSG00000039496	Cdnf	9.55104	0.0491899	0.296515	0.550628	1
ENSMUSG00000081278	Gm13186	0.359992	-0.0393646	0.582598	0.592703	1
ENSMUSG00000026655	Fam107b	479.05	0.237594	0.374779	0.0590583	0.328697
ENSMUSG00000080703	Gm13183	0.15137	0.0301681	0.570944	0.682569	1
ENSMUSG00000081070	Gm13181	0.639296	0.0136106	0.509463	0.866483	1
ENSMUSG00000026657	Frmd4a	171.116	0.0632006	0.18033	0.483389	0.8804
ENSMUSG00000087355	Gm13187	0.0572651	0.00605306	0.562334	0.933138	1
ENSMUSG00000086018	Gm13179	0.464249	-0.0395775	0.564985	0.609691	1
ENSMUSG00000039449	Prpf18	340.342	0.0126218	0.138108	0.890679	1
ENSMUSG00000083378	Gm13196	1.79978	-0.120007	0.481302	0.243219	1
ENSMUSG00000048186	Bend7	27.6528	-0.0612282	0.246398	0.470155	0.873978
ENSMUSG00000026662	Sephs1	296.157	-0.0577495	0.149576	0.533231	0.826371
ENSMUSG00000026664	Phyh	511.889	0.133577	0.163987	0.171097	0.556143
ENSMUSG00000086670	Gm13194	0.166077	0.00391768	0.560038	0.956955	1
ENSMUSG00000069188	Gm13192	2.63239	0.169279	0.640199	0.154551	1
ENSMUSG00000026668	Ucma	0.0269911	-0.0068648	0.563459	0.923967	1
ENSMUSG00000026669	Mcm10	26.1108	0.671389	0.510376	0.00270192	0.073525
ENSMUSG00000026672	Optn	101.903	0.0903247	0.237573	0.317921	0.907661
ENSMUSG00000026676	Ccdc3	127.938	0.272461	0.445975	0.0479758	0.378249
ENSMUSG00000081005	Gm13198	0.0891564	-0.0227258	0.569611	0.753784	1
ENSMUSG00000039145	Camk1d	347.216	-0.033222	0.176036	0.706475	1
ENSMUSG00000082013	Gm13216	3.26515	-0.0109213	0.3131	0.890493	1
ENSMUSG00000039128	Cdc123	634.578	-0.173654	0.202406	0.0947893	0.441037
ENSMUSG00000025817	Nudt5	216.094	-0.0222706	0.164667	0.803849	1
ENSMUSG00000056718	Gm13199	0.734249	-0.0301275	0.497969	0.718946	1
ENSMUSG00000025816	Sec61a2	48.7339	-0.0360826	0.195414	0.67253	1
ENSMUSG00000025815	Dhtkd1	34.3667	-0.117267	0.263372	0.219956	0.717438
ENSMUSG00000043241	Upf2	261.237	-0.303422	0.353341	0.0276026	0.175366
ENSMUSG00000045319	Proser2	203.802	-0.527316	0.492446	0.00675619	0.0853682
ENSMUSG00000102887	Gm10857	0.0269911	-0.0068648	0.563459	0.923967	1
ENSMUSG00000039063	Echdc3	125.166	0.00669031	0.214778	0.934212	1
ENSMUSG00000118578	AL845275.1	0.118916	-0.0100197	0.563126	0.889677	1
ENSMUSG00000039046	Usp6nl	231.466	-0.108077	0.167478	0.257811	0.699014
ENSMUSG00000086109	Gm13391	0.647151	0.025342	0.4932	0.761162	1
ENSMUSG00000102599	Gm38386	0.207559	-0.0133069	0.561304	0.855294	1
ENSMUSG00000002107	Celf2	574.043	0.0504724	0.204951	0.556483	0.817852
ENSMUSG00000075538	Gm10855	0.557701	-0.0227276	0.569612	0.753766	1
ENSMUSG00000062319	Gm10115	0.569794	-0.0971714	0.661704	0.236779	1
ENSMUSG00000082953	Gm13217	0.44694	0.0231736	0.547142	0.763811	1
ENSMUSG00000085580	1700061F12Rik	0.0269911	-0.0068648	0.563459	0.923967	1
ENSMUSG00000015619	Gata3	13.6913	0.613409	0.915391	0.0137077	0.12421
ENSMUSG00000025783	4930412O13Rik	0.0269911	-0.0068648	0.563459	0.923967	1
ENSMUSG00000025782	Taf3	96.7244	-0.140043	0.230594	0.160626	0.537785
ENSMUSG00000103570	C630004M23Rik	0.150808	-0.039364	0.582598	0.592709	1
ENSMUSG00000025781	Atp5c1	2193.79	-0.049	0.182008	0.57993	0.603483
ENSMUSG00000037262	Kin	62.3316	-0.0912888	0.20529	0.320415	0.731156
ENSMUSG00000037254	Itih2	256.509	-0.649598	0.822173	0.00961086	0.103739
ENSMUSG00000025780	Itih5	779.382	0.344065	0.32779	0.0154005	0.0898615
ENSMUSG00000086748	Gm13261	0.18574	0.017184	0.564142	0.81343	1
ENSMUSG00000061186	Sfmbt2	3.82052	0.302861	0.768744	0.059957	1
ENSMUSG00000026778	Prkcq	93.9768	2.56524	1.35777	0.000287389	0.0257988
ENSMUSG00000103774	Gm36932	0.277424	-0.0344952	0.57691	0.638848	1
ENSMUSG00000103253	Gm37520	0.0269911	-0.0068648	0.563459	0.923967	1
ENSMUSG00000102196	Gm38171	0.166748	-0.00686526	0.563459	0.923962	1
ENSMUSG00000086006	Gm13293	2.27495	-0.012555	0.373571	0.878344	1
ENSMUSG00000086491	Gm13291	0.308891	-0.0262543	0.567148	0.721814	1
ENSMUSG00000082424	Gm13292	0.342074	0.00204951	0.532876	0.978921	1
ENSMUSG00000082314	Gm13296	0.190456	0.00487739	0.562365	0.946056	1
ENSMUSG00000026773	Pfkfb3	659.269	1.56951	0.836834	0.0003689	0.0231977
ENSMUSG00000102329	Gm10851	18.1883	0.29834	0.941833	0.0492417	0.355489
ENSMUSG00000102376	Gm37975	0.0605479	0.00724937	0.562335	0.920038	1
ENSMUSG00000037197	Rbm17	390.86	-0.0885758	0.152369	0.346797	0.674069
ENSMUSG00000026770	Il2ra	37.5269	2.37394	0.988703	0.000118867	0.019569
ENSMUSG00000023206	Il15ra	60.8489	0.324815	0.477218	0.0321965	0.237112
ENSMUSG00000058594	Fbh1	333.834	0.13857	0.148622	0.151548	0.457037
ENSMUSG00000047909	Ankrd16	48.465	-0.0617367	0.247393	0.466764	0.870212
ENSMUSG00000026768	Itga8	52.9145	0.185438	0.331344	0.0983109	0.425223
ENSMUSG00000086843	E030013I19Rik	2.39007	0.199598	0.692713	0.11976	1
ENSMUSG00000026767	Mindy3	266.606	-0.207893	0.234535	0.0610825	0.283454
ENSMUSG00000102630	Gm37289	0.111228	0.0219093	0.566067	0.7645	1
ENSMUSG00000104449	Gm37255	2.47263	-0.156534	0.690416	0.158588	1
ENSMUSG00000083547	Gm13321	6.6869	-0.412561	0.848624	0.0336109	0.287748
ENSMUSG00000026730	Pter	81.5561	-0.074256	0.20771	0.404252	0.82385
ENSMUSG00000049630	C1ql3	5.51645	0.238074	0.644444	0.0869961	0.471481
ENSMUSG00000104459	Gm37824	0.875407	-0.00370128	0.443486	0.964641	1
ENSMUSG00000102900	Gm37811	0.40585	0.0244297	0.567357	0.738979	1
ENSMUSG00000103143	Gm37742	0.0605479	0.00724937	0.562335	0.920038	1
ENSMUSG00000026727	Rsu1	435.099	0.138471	0.179245	0.160497	0.537745
ENSMUSG00000102691	Gm37780	0.679235	0.039792	0.509496	0.637989	1
ENSMUSG00000103232	Gm37160	0.0605479	0.00724937	0.562335	0.920038	1
ENSMUSG00000086358	Gm13270	0.767081	0.0435474	0.494168	0.613143	1
ENSMUSG00000026726	Cubn	5.53523	0.22326	0.597259	0.0940216	0.488881
ENSMUSG00000026723	Trdmt1	44.7386	0.102255	0.226824	0.271365	0.687016
ENSMUSG00000026728	Vim	4724.83	0.0881552	0.193517	0.338421	0.467698
ENSMUSG00000003418	St8sia6	75.2572	0.410843	0.513493	0.0176957	0.172418
ENSMUSG00000063275	Hacd1	95.5187	-0.192217	0.313658	0.0886508	0.513568
ENSMUSG00000102553	D930036K23Rik	1.89754	-0.155719	0.614505	0.174973	1
ENSMUSG00000103926	Gm37894	0.603954	-0.0620257	0.607551	0.417087	1
ENSMUSG00000086657	Stamos	7.52516	-0.0602186	0.289364	0.473957	1
ENSMUSG00000026718	Stam	248.901	-0.0847784	0.194265	0.354501	0.64303
ENSMUSG00000103901	Gm37499	2.67257	-0.0309632	0.375949	0.709989	1
ENSMUSG00000026712	Mrc1	910.513	0.108594	0.251351	0.247124	0.400587
ENSMUSG00000036949	Slc39a12	0.94656	0.0673524	0.576154	0.428461	1
ENSMUSG00000057914	Cacnb2	32.1093	-0.0122636	0.222825	0.878861	1
ENSMUSG00000075525	Gm10849	0.32866	-0.0227255	0.569611	0.753787	1
ENSMUSG00000070271	Gm13268	2.16983	-0.100384	0.455904	0.303263	1
ENSMUSG00000083305	Gm13315	0.0269911	-0.0068648	0.563459	0.923967	1
ENSMUSG00000104271	Gm37891	0.337769	-0.0784275	0.630884	0.320572	1
ENSMUSG00000026707	Nsun6	33.3418	0.0354896	0.2151	0.668935	1
ENSMUSG00000103778	Gm36930	0.174507	-0.0200401	0.565609	0.78344	1
ENSMUSG00000017418	Arl5b	373.529	-0.136445	0.288252	0.172423	0.487099
ENSMUSG00000102258	Gm38257	0.123303	-0.0532386	0.596623	0.479345	1
ENSMUSG00000081389	Gm13368	0.0569794	-0.0390143	0.582283	0.595825	1
ENSMUSG00000081245	Gm6587	0.0302739	-0.0068648	0.563459	0.923967	1
ENSMUSG00000103865	Gm37416	0.136474	-0.0227266	0.569611	0.753776	1
ENSMUSG00000026748	Plxdc2	447.103	0.0088757	0.201318	0.914612	1
ENSMUSG00000082235	Gm13326	0.586926	0.014244	0.478807	0.863884	1
ENSMUSG00000053702	Nebl	43.0787	-0.0403646	0.238764	0.622138	0.981384
ENSMUSG00000054057	A930004D18Rik	15.4719	-0.0406037	0.252012	0.617978	0.833824
ENSMUSG00000054074	Skida1	7.10789	-0.0609717	0.326042	0.473002	1
ENSMUSG00000086340	1810059C17Rik	0.358347	-0.0227262	0.569611	0.75378	1
ENSMUSG00000026743	Mllt10	137.873	0.0755322	0.187598	0.405784	1
ENSMUSG00000081619	Gm13351	0.0370759	-0.0068648	0.563459	0.923967	1
ENSMUSG00000026740	Dnajc1	407.329	-0.402571	0.304844	0.00622474	0.0977094
ENSMUSG00000086882	Gm13352	0.0370759	-0.0068648	0.563459	0.923967	1
ENSMUSG00000051154	Commd3	950.667	-0.243902	0.307511	0.0470153	0.163533
ENSMUSG00000026739	Bmi1	381.249	-0.0675074	0.140357	0.467541	0.86709
ENSMUSG00000037708	Spag6	0.0908218	0.0171845	0.564142	0.813425	1
ENSMUSG00000092353	Gm20539	0.360221	0.0535704	0.593756	0.481557	1
ENSMUSG00000081139	Gm13333	0.260095	-0.060397	0.605418	0.428076	1
ENSMUSG00000026737	Pip4k2a	425.686	0.555112	0.470039	0.00485085	0.084141
ENSMUSG00000026736	4930426L09Rik	2.9785	0.0861319	0.404154	0.351867	1
ENSMUSG00000037683	Armc3	6.98713	-0.00653983	0.259793	0.933573	1
ENSMUSG00000087674	4930447M23Rik	0.358994	-0.0227254	0.569611	0.753788	1
ENSMUSG00000023094	Msrb2	87.1948	-0.0958591	0.186778	0.305359	0.622823
ENSMUSG00000109733	Gm33940	0.0908218	0.0171845	0.564142	0.813425	1
ENSMUSG00000087103	Gm13344	38.5968	-0.258066	0.565449	0.06661	0.349774
ENSMUSG00000085388	Ptf1aos	1.5493	0.073172	0.507693	0.427289	1
ENSMUSG00000026735	Ptf1a	516.915	-1.26979	1.04051	0.00180399	0.044812
ENSMUSG00000056329	1810010K12Rik	30.1708	-0.239239	0.569352	0.0788824	0.382881
ENSMUSG00000026734	4921504E06Rik	2.8506	-0.117107	0.533522	0.257641	1
ENSMUSG00000086621	Gm13348	0.0269911	-0.0068648	0.563459	0.923967	1
ENSMUSG00000043415	Otud1	109.69	0.0879591	0.194375	0.339063	0.745121
ENSMUSG00000083893	Gm13347	0.152815	-0.0393644	0.582598	0.592705	1
ENSMUSG00000036617	Etl4	186.679	-0.122725	0.238159	0.204287	0.633818
ENSMUSG00000060795	Gm13363	0.614294	0.0330441	0.573067	0.655257	1
ENSMUSG00000091457	Gm17171	0.188111	-0.015713	0.562871	0.82935	1
ENSMUSG00000036591	Arhgap21	242.125	-0.0619134	0.185271	0.488878	0.928452
ENSMUSG00000075514	Gm13375	16.5891	0.281328	0.468216	0.0461887	0.34435
ENSMUSG00000026679	Enkur	9.36293	-0.134628	0.409328	0.192076	0.674503
ENSMUSG00000048550	Thnsl1	72.1746	-0.135461	0.223261	0.170922	0.565737
ENSMUSG00000045967	Gpr158	12.7689	-0.0151402	0.313064	0.84895	0.961762
ENSMUSG00000080846	Gm13379	0.0940554	-0.0226173	0.569518	0.754927	1
ENSMUSG00000025716	Myo3a	0.0370759	-0.0068648	0.563459	0.923967	1
ENSMUSG00000083863	Gm13341	19.8425	-0.173474	0.365405	0.117199	0.388729
ENSMUSG00000083563	Gm13340	28.3605	-0.168047	0.396473	0.12877	0.694974
ENSMUSG00000082884	Gm13339	0.565492	-0.0313263	0.522707	0.701951	1
ENSMUSG00000026787	Gad2	0.209108	0.0386665	0.577806	0.603871	1
ENSMUSG00000026786	Apbb1ip	297.644	0.582474	0.533133	0.00554214	0.0800768
ENSMUSG00000069136	A130006I12Rik	0.622126	-0.0431412	0.557668	0.588962	1
ENSMUSG00000026784	Pdss1	24.3336	0.0875491	0.230277	0.331427	0.638312
ENSMUSG00000081861	Gm14441	2.23893	-0.106672	0.45307	0.280089	1
ENSMUSG00000058835	Abi1	725.519	0.0307224	0.156547	0.736015	0.651395
ENSMUSG00000083650	Gm13357	0.0741519	0.0116624	0.562749	0.87215	1
ENSMUSG00000026781	Acbd5	484.224	-0.0966822	0.186369	0.301879	0.714293
ENSMUSG00000026779	Mastl	21.4155	-0.00778815	0.227698	0.922361	1
ENSMUSG00000026775	Yme1l1	1140.71	0.0070339	0.15526	0.938266	0.74766
ENSMUSG00000081648	Gm13423	10.5358	-1.57345	1.59523	0.00233418	0.0679507
ENSMUSG00000026774	Potegl	0.0370759	-0.0068648	0.563459	0.923967	1
ENSMUSG00000084098	Gm13422	0.456764	-0.0175153	0.552753	0.815969	1
ENSMUSG00000069132	Nxph2	58.5992	-3.43669	1.10667	2.60747e-05	0.00636313
ENSMUSG00000026771	Spopl	119.14	0.000583582	0.172948	0.994692	1
ENSMUSG00000081519	Gm13331	0.506562	-0.0412009	0.537461	0.616301	1
ENSMUSG00000083373	Gm13392	0.0569794	-0.0390143	0.582283	0.595825	1
ENSMUSG00000026986	Hnmt	162.246	-0.0356573	0.21888	0.666232	1
ENSMUSG00000083116	Gm13410	8.81372	0.00179947	0.398698	0.982651	1
ENSMUSG00000044103	Il1f9	0.889468	-0.0273468	0.501091	0.742162	1
ENSMUSG00000026984	Il1f6	0.739076	0.0332205	0.54138	0.677631	1
ENSMUSG00000046845	Il1f10	0.0370759	-0.0068648	0.563459	0.923967	1
ENSMUSG00000026981	Il1rn	205.704	-0.125683	0.361493	0.205839	0.499631
ENSMUSG00000026979	Psd4	229	0.30242	0.41379	0.0336846	0.194916
ENSMUSG00000026976	Pax8	0.798527	-0.158125	0.737989	0.129656	1
ENSMUSG00000085057	Gm13415	0.697475	0.00269957	0.503697	0.973408	1
ENSMUSG00000084241	Gm13416	0.179497	-0.0227257	0.569611	0.753785	1
ENSMUSG00000004113	Cacna1b	11.3547	0.548814	1.07449	0.0213791	0.226523
ENSMUSG00000036893	Ehmt1	225.496	-0.00971918	0.174934	0.911483	0.971203
ENSMUSG00000102875	Gm37139	0.0302739	-0.0068648	0.563459	0.923967	1
ENSMUSG00000026972	Arrdc1	141.178	-0.0455963	0.177173	0.608176	0.972262
ENSMUSG00000026974	Zmynd19	133.509	-0.120462	0.197193	0.212219	0.7045
ENSMUSG00000026975	Dph7	67.8023	-0.0112228	0.173584	0.898199	1
ENSMUSG00000036850	Mrpl41	184.569	-0.00948881	0.158591	0.916379	1
ENSMUSG00000036833	Pnpla7	195.858	0.0857617	0.175287	0.356611	1
ENSMUSG00000084383	Gm13370	0.0370759	-0.0068648	0.563459	0.923967	1
ENSMUSG00000083796	Gm13369	0.587825	-0.033567	0.517274	0.685148	1
ENSMUSG00000006476	Nsmf	179.557	-0.0595378	0.176265	0.509676	1
ENSMUSG00000036805	Noxa1	76.7287	-0.0915344	0.326528	0.313249	0.630989
ENSMUSG00000087028	Gm13387	1.47464	0.0253607	0.417928	0.763508	1
ENSMUSG00000078202	Nrarp	95.7587	-0.0629075	0.202529	0.47349	1
ENSMUSG00000103217	Gm38287	0.240045	0.00724972	0.562335	0.920034	1
ENSMUSG00000059555	Tor4a	321.671	0.149934	0.190979	0.135304	0.499631
ENSMUSG00000013465	Nelfb	412.384	0.0605411	0.157178	0.512335	0.945226
ENSMUSG00000036770	Stpg3	0.118844	-0.0227266	0.569611	0.753776	1
ENSMUSG00000026969	Fam166a	0.321428	-0.0620269	0.607553	0.417079	1
ENSMUSG00000036752	Tubb4b	478.659	0.031852	0.180951	0.715174	0.921094
ENSMUSG00000006469	Slc34a3	0.475376	-0.0227275	0.569612	0.753767	1
ENSMUSG00000036731	Cysrt1	0.569794	-0.0971714	0.661704	0.236779	1
ENSMUSG00000044628	Rnf208	6.96978	-0.0758419	0.367019	0.394301	0.911764
ENSMUSG00000006471	Ndor1	32.7109	0.0382295	0.223008	0.6436	0.994553
ENSMUSG00000115074	Ndor1	0.255796	0.0440629	0.583044	0.557192	1
ENSMUSG00000078201	Tmem203	84.8452	-0.113581	0.195166	0.23489	0.644381
ENSMUSG00000048707	Tprn	71.8585	-0.06927	0.202023	0.434942	0.85905
ENSMUSG00000026966	Ssna1	261.256	-0.107375	0.174674	0.260027	0.584729
ENSMUSG00000026965	Anapc2	561.887	0.0325143	0.159338	0.720386	0.923799
ENSMUSG00000026961	Lrrc26	12.0363	-0.0713232	0.258348	0.408492	0.936178
ENSMUSG00000026959	Grin1	8.84768	-0.0472781	0.282775	0.564225	1
ENSMUSG00000085830	Grin1os	1.34478	-0.0913294	0.53079	0.343705	1
[truncated: 25,545 more rows]
