# Supplementary material for: TBX3 is dynamically expressed in pancreatic organogenesis and fine-tunes regeneration
Source: BMC Biol. 2023 Mar 20;21:55. doi: 10.1186/s12915-023-01553-x (PMC10029195; doi:10.1186/s12915-023-01553-x)
Supplement: Supplementary file 4 — Additional file 4. Includes individual values for quantitative data depicted in Supplementary Figures 2 and 6. [file 12915_2023_1553_MOESM4_ESM.xlsx]

## Sheet: Supplementary Figure 2
Supplementary Figure 2b	raw expression values of wildtype samples extracted from GSE131817 (FPKM) for Tbx genes
	ESC stage						DE stage						PE stage						PP stage
Gene/Replicate	1	2	3	4	5	6	1	2	3	4	5	6	1	2	3	4	5	6	1	2	3	4	5
TBXT/T	0	0.0385733	0.051748	0.0725724	0.0723403	0	0.0341992	0.0389009	0.0879401	0.105214	0.106598	0.0903869	0	0	0	0.0789957	0	0	0.0234329	0	0	0	0.0190466
TBX19	1.047	0.96332	0.953872	0.884627	0.516174	0.518908	0.854084	1.28377	0.627485	0.633435	1.29939	1.37051	1.07736	1.09577	1.24493	1.12733	1.13103	1.23731	1.00321	1.20362	1.15762	1.30615	0.832413
TBX1	0.175183	0.224503	0.463357	0.454875	0.161936	0.208376	0	0	0	0.0471047	0.0954492	0.0809334	0.2863	0.353592	0.487728	0.530502	0.306881	0.169384	0.146874	0.178278	0.193691	0.149859	0.306981
TBX10	0.053019	0.156797	0.112187	0.118	0.0588115	0	0	0	0	0	0	0	0	0	0	0	0	0	0	0	0	0	0
TBX15	0	0.039286	0.0585602	0.0492756	0	0.026335	0	0.0264131	0	0.0357193	0.144757	0	0	0	0.0231151	0.0134092	0.0465413	0.0428144	0.0954636	0.0751042	0	0	0.0775941
TBX18	0	0	0	0	0	0	0.103275	0.293682	0.0497927	0.079431	0.107302	0.119416	0.0402315	0.0331249	0.0257012	0.0372736	0.0129371	0.0238022	0.0176906	0.0334027	0.0222692	0.0157938	0.0718959
TBX20	0.131598	0.0259457	0.023205	0	0.0486586	0.0521774	2.43838	3.21843	1.12388	1.98157	2.34225	2.61429	0.525726	0.118053	0.41218	0.318812	0.253583	0.169656	1.51313	1.5178	1.48147	1.71676	0.999288
TBX22	0.241291	0.203883	0.145877	0.153435	0.152945	0.164005	0.433832	0.822456	1.11556	1.72396	1.12687	0.907722	0.0751123	0.0927664	0	0.0835079	0.0905757	0.266633	0	0	0	0	0.040269
TBX2	0	0	0	0	0.0272657	0	0	0.0146621	0	0.019828	0.0267852	0	0.0535617	0	0.0513254	0.119097	0.103341	0.118833	0	0	0.0296478	0.0157702	0.0574306
TBX3	0.085797	0.111643	0.0635408	0.0636506	0.0761365	0.0408212	6.83884	5.3225	4.28067	3.00369	4.3755	3.71008	5.73956	5.61082	8.31258	8.66747	5.05898	5.93971	3.36644	3.06177	2.12145	2.12476	3.00691
TBX4	0	0	0.0126211	0	0	0	0	0	0	0	0	0	0	0	0	0.01445	0.0125384	0	0	0	0	0	0
TBX5	0	0	0.00998082	0	0	0	0	0	0	0	0	0	0	0.0253881	0.0787933	0.228543	0.0594926	0.0364858	0.0135588	0.0128005	0.0113786	0	0.0440829
TBX6	2.95642	2.59977	2.1729	1.84392	2.66997	2.64521	0.603681	0.374549	0.388077	0.422096	0.8553	1.23289	0.513096	0.598487	0.491673	0.380297	0.398735	0.379454	0.413635	0.355003	0.315569	0.402855	0.458465
TBR1	0	0	0.0103324	0	0	0.0232327	0.0819414	0.128159	0.0790142	0.11029	0.617239	0.460205	0	0	0.0203921	0.0118296	0.0102647	0.0188854	0	0.0265028	0	0	0.0570445
EOMES	0.0897958	0.119502	0.083128	0.0832716	0.0498032	0.0267024	150.78	151.289	146.302	168.031	154.336	157.809	0.538092	0.332282	0.562501	0.788585	0.412917	0.303882	0.0645302	0.152304	0.0270771	0.0432083	0
TBX21	0	0	0	0	0.0353967	0.0379564	0.0334679	0	0	0.0257409	0	0	0	0	0.0333156	0.0579798	0.0167699	0	0	0	0	0	0
Supplementary Figure 2d	raw expression values of wildtype samples extracted from GSE131817 (FPKM) for Tbx3 interaction partner genes
	ESC stage						DE stage						PE stage						PP stage
Gene/Replicate	1	2	3	4	5	6	1	2	3	4	5	6	1	2	3	4	5	6	1	2	3	4	5
NANOG	5.68481	6.23782	8.31808	9.5861	8.55423	11.9417	1.52794	1.22793	6.06425	4.57296	5.0559	4.76253	0.0517584	0.0426156	0.0826622	0.0383624	0.0249655	0.0459328	0.0568981	0.0107433	0	0	0
POU5F1	325.017	346.433	295.311	280.792	279.946	255.971	5.70676	5.7946	32.0378	27.783	38.9594	38.6543	0.124153	0.268334	0.208196	0.224299	0.179655	0.302993	0.102361	0.0773097	0.034361	0.0182772	0.0665605
FAP	0	0	0	0	0	0	0	0	0	0	0	0	0	0	0	0	0	0	0	0	0	0	0.0172261
GATA6	0.0208044	0.0861372	0.0440218	0.0617371	0.0692321	0	106.852	105.235	106.745	101.599	77.8511	75.8058	29.4217	30.682	32.885	35.4067	29.8044	29.6908	19.6303	20.1416	18.8452	16.5378	18.0216
HCN4	8.92497	7.97209	4.40893	4.27936	4.83667	4.36255	0.214365	0.216743	0.168428	0.137394	0.309338	0.157377	2.14027	2.20021	2.25244	2.42763	1.55748	1.84448	3.59041	3.44355	3.95127	3.78824	3.39588
LBH	7.17657	6.71863	7.77411	7.07056	8.23951	7.25859	8.84525	11.6564	18.3067	18.9712	19.1026	19.6714	63.7229	73.1028	38.9902	39.9768	75.262	70.7602	26.0493	26.0657	34.3074	31.5851	37.3402
GJA1	578.757	545.162	490.691	495.145	778.833	695.84	705.046	671.047	680.653	676.227	708.773	725.286	75.877	88.438	112.802	102.673	81.1941	81.4208	69.7202	64.5196	87.9113	88.5643	63.6467
GJA5	0.349036	0.30967	1.18697	1.14674	0.248895	0.237239	0.0261481	0.0148714	0.336187	0.643555	0.108671	0.138216	0	0.067095	0.0780872	0.0150996	0.0786126	0.0482118	0.0179163	0	0.0300711	0	0.0436879
NPPA	0	0	0	0	0	0	1.46028	0.65567	0.19763	0.295561	0.399267	0.609385	0	0	0	0.0887644	0	0	0	0	0	0.0470148	0.171215
NRG3	2.17048	2.01271	1.88768	1.65116	1.99954	1.85971	0.482292	0.34013	0.396854	0.415455	1.04228	1.19819	0.98199	0.866281	0.537708	0.467893	0.657325	0.764754	8.01036	8.89769	8.5527	9.09866	7.16632
LEF1	0.273904	0.138864	0.0931463	0.145145	0.195319	0.325801	0	0	0	0	0	0	0.191845	0.21061	0.26554	0.248836	0.1131	0.208086	0.857644	1.03533	1.00292	1.11715	1.35992
WNT10B	0.288737	0.4483	0.0763704	0.160655	0.400353	0.386375	0	0.0430578	0	0.0582284	0.0393298	0	0.11797	0.0971314	0.26377	0.0437186	0.0758701	0.104692	0.103748	0.269351	0.174132	0.347339	0.168655
TBX2	0	0	0	0	0.0272657	0	0	0.0146621	0	0.019828	0.0267852	0	0.0535617	0	0.0513254	0.119097	0.103341	0.118833	0	0	0.0296478	0.0157702	0.0574306
HAND2	0	0	0.0156175	0	0	0	0	0	0	0	0	0	0	0	0	0.0178806	0.0465455	0	0.233376	0.380562	0.0890233	0.189412	0.310404
BMP4	3.86182	4.63756	4.35404	4.08044	8.22131	8.49106	8.79614	8.93507	7.78496	9.59731	8.50151	7.89343	3.06004	2.72947	4.19479	3.94546	3.97701	4.14887	8.24158	8.70697	6.7282	7.10763	6.44823
SHH	0.0184269	0	0.00974777	0.0136705	0	0.0438365	2.16455	1.4399	0.745438	1.0405	0.421678	0.459707	3.57363	3.76889	4.54025	5.66944	4.64828	4.5255	2.01281	2.03777	2.12257	1.92704	3.71337
CDKN1A	3.14031	3.92767	4.3953	4.70798	2.5037	2.14002	0.78909	0.468299	2.6025	2.66512	0.142584	0.408038	4.1699	4.88588	8.40142	8.55874	0.859548	0.727461	30.5834	30.3822	25.5869	23.7993	2.78967
CDKN2A	0.103989	0.138391	0.0687623	0.0192867	0	0.030923	0.21813	0.186088	0.105169	0.146798	0.0849882	0.288253	0.0849742	0.0349821	0.298563	0.188944	0.122961	0.0754101	0.392332	0.440943	0.282213	0.316907	0.303707

## Sheet: Supplementary Figure 6
Supplementary Figure 6b	mean CD3+ cells per field of view per mouse
		ctrl									Tbx3-KO (epi)
	mouse #	1	2	3	4	5	6	7	8	9	1	2	3	4	5	6	7	8	9
	72h after caerulein	3	3.46667	7.86667	1.5	4.53333	6.93333	10.9333	4.7	8.26667	2.8	2.33333	14.4	9.46667	13.1	11.5333	3.86667	4.6	7.66667
Supplementary Figure 6d	mean F4/80+ cells per field of view per mouse
		ctrl									Tbx3-KO (epi)
	mouse #	1	2	3	4	5	6	7	8	9	1	2	3	4	5	6	7	8	9
	72h after caerulein	0.9	2.4	1.5	0.4	3.2	3.4	0.6	2.5		1.3	1.1	3.4	1.5	3.5	2.6	0.9	0.5	0.5
